# Supplementary material for: Competitive adsorption of microRNA-532-3p by circular RNA SOD2 activates Thioredoxin Interacting Protein/NLR family pyrin domain containing 3 pathway and promotes pyroptosis of non-alcoholic fatty hepatocytes
Source: Eur J Med Res. 2024 Apr 24;29:250. doi: 10.1186/s40001-024-01817-4 (PMC11044449; doi:10.1186/s40001-024-01817-4)
Supplement: Supplementary file 3 — Additional file 3: Table S2. Patient clinical information. [file 40001_2024_1817_MOESM3_ESM.xlsx]

## Sheet: Sheet1
Patient ID	Age	Gender	BMI	ALT (U/L)	AST (U/L)	GGT (U/L)
Patient_01	41	Female	29.3	28	37	47
Patient_02	47	Male	30.6	42	36	20
Patient_03	48	Male	19.3	61	43	33
Patient_04	51	Male	24	49	22	54
Patient_05	45	Male	26.2	72	51	73
Patient_06	57	Male	29.4	25	54	73
Patient_07	25	Male	24.6	77	57	62
Patient_08	76	Female	25.9	70	32	55
Patient_09	38	Male	22.5	39	66	27
Patient_10	51	Female	21.4	33	44	59
Patient_11	37	Male	30.3	39	28	67
Patient_12	53	Male	20.5	73	23	56
Patient_13	49	Male	33	48	33	77
Patient_14	40	Male	28.2	28	56	41
Patient_15	57	Male	28	36	53	52
Patient_16	45	Male	27.7	61	30	74
Patient_17	52	Female	25.2	61	60	21
Patient_18	37	Female	27.2	67	22	19
Patient_19	46	Male	25.4	30	47	59
Patient_20	67	Male	27.7	63	48	72
Patient_21	56	Male	25.9	70	28	45
Patient_22	50	Female	23.1	48	22	37
Patient_23	42	Male	23.4	35	44	56
Patient_24	47	Female	23	37	53	24
Patient_25	48	Male	28.9	58	31	46
Patient_26	51	Male	24.1	49	61	67
Patient_27	36	Female	20.3	31	28	44
Patient_28	53	Male	27.2	76	34	53
Patient_29	36	Male	30.5	28	59	45
Patient_30	63	Male	28.3	32	44	16
Patient_31	39	Female	24.2	44	24	26
Patient_32	49	Male	21.2	53	30	53
Patient_33	57	Male	25.6	78	53	80
Patient_34	44	Female	25.5	77	43	27
Patient_35	50	Female	23.1	75	34	60
Patient_36	61	Female	27.7	69	57	41
Patient_37	52	Female	31.5	70	27	31
Patient_38	50	Male	26.7	34	24	74
Patient_39	30	Male	26.5	67	67	78
Patient_40	37	Female	23.2	58	45	49
Patient_41	57	Male	30.2	50	37	84
Patient_42	52	Male	25.8	65	25	44
Patient_43	54	Male	24.3	73	56	77
Patient_44	53	Male	26.2	27	67	42
Patient_45	59	Female	27.4	30	32	74
Patient_46	44	Male	26.4	29	47	51
Patient_47	48	Male	29.6	29	24	36
Patient_48	36	Male	27.2	78	32	82
Patient_49	34	Female	25.1	71	36	34
Patient_50	30	Male	27.2	47	69	82
Patient_51	38	Female	27.5	73	59	78
Patient_52	62	Female	22.1	33	64	31
Patient_53	31	Female	29.4	59	51	26
Patient_54	43	Female	25.1	44	48	36
Patient_55	34	Female	25.2	73	22	31
Patient_56	40	Male	28.3	66	59	24
Patient_57	48	Male	28.2	59	53	79
Patient_58	39	Female	23.9	74	59	36
