# Supplementary material for: Competitive adsorption of microRNA-532-3p by circular RNA SOD2 activates Thioredoxin Interacting Protein/NLR family pyrin domain containing 3 pathway and promotes pyroptosis of non-alcoholic fatty hepatocytes
Source: Eur J Med Res. 2024 Apr 24;29:250. doi: 10.1186/s40001-024-01817-4 (PMC11044449; doi:10.1186/s40001-024-01817-4)
Supplement: Supplementary file 4 — Additional file 4: Table S3. Transcriptomic data from three normal liver tissue samples and three liver samples with NASH-related cirrhosis. [file 40001_2024_1817_MOESM4_ESM.xlsx]

## Sheet: ag-grid
Predictions	circBase ID	Log2FC	AveExpr	Moderated t-statistic	p-value	Adj.p-value	B-statistic	Change
	hsa_circ_0004662	3.5187	5.3528	4.1756	0.0039	0.8228	-3.5773	up
	hsa_circ_0082672	2.2146	4.2801	2.7211	0.0287	0.8228	-3.9728	up
	hsa_circ_0000095	2.1792	4.975	2.7	0.0297	0.8228	-3.9801	up
	hsa_circ_0002714	1.8143	3.8796	1.8874	0.0996	0.8783	-4.29	stable
	hsa_circ_0092351	1.8066	3.969	2.9718	0.0199	0.8228	-3.8896	up
	hsa_circ_0075575	1.7657	2.9858	2.3874	0.0472	0.8268	-4.0932	up
	hsa_circ_0063227	1.7465	7.5721	1.7556	0.1211	0.9095	-4.3438	stable
	hsa_circ_0005459	1.7391	2.848	1.504	0.1749	0.9567	-4.4463	stable
	hsa_circ_0005185	1.7177	3.2083	6.361	0.0003	0.7079	-3.2739	up
	hsa_circ_0032210	1.6872	3.1519	4.6331	0.0022	0.8228	-3.4914	up
	hsa_circ_0004585	1.639	3.4743	3.2946	0.0126	0.8228	-3.792	up
	hsa_circ_0031831	1.6307	3.2759	5.2947	0.001	0.8228	-3.3911	up
	hsa_circ_0040435	1.6257	3.1668	2.4255	0.0446	0.8228	-4.0789	up
	hsa_circ_0000079	1.6109	4.1663	1.4882	0.1789	0.9567	-4.4526	stable
	hsa_circ_0000222	1.587	2.8268	2.8074	0.0253	0.8228	-3.9434	up
	hsa_circ_0003885	1.5623	6.5682	2.9638	0.0202	0.8228	-3.8921	up
	hsa_circ_0044234	1.5613	3.3602	3.7549	0.0067	0.8228	-3.671	up
	hsa_circ_0008213	1.5433	2.9588	5.4864	0.0008	0.8228	-3.3665	up
	hsa_circ_0043821	1.5415	5.3443	1.4229	0.1964	0.9567	-4.4788	stable
	hsa_circ_0015733	1.5399	2.8473	6.3829	0.0003	0.7079	-3.2719	up
	hsa_circ_0066187	1.522	3.5452	4.095	0.0043	0.8228	-3.5941	up
	hsa_circ_0082680	1.4874	3.8172	1.726	0.1265	0.9105	-4.3559	stable
	hsa_circ_0016169	1.4624	2.7882	6.3081	0.0003	0.7079	-3.2787	up
	hsa_circ_0031038	1.4557	3.4766	3.013	0.0188	0.8228	-3.8765	up
	hsa_circ_0019857	1.4464	2.7073	1.691	0.1332	0.9173	-4.3702	stable
	hsa_circ_0001889	1.4399	3.2713	3.1713	0.015	0.8228	-3.828	up
	hsa_circ_0005232	1.4302	5.1227	1.4701	0.1836	0.9567	-4.4599	stable
	hsa_circ_0002509	1.4299	2.7306	5.4868	0.0008	0.8228	-3.3664	up
	hsa_circ_0001111	1.4104	6.0099	1.0919	0.3098	0.9567	-4.6047	stable
	hsa_circ_0029343	1.4098	3.018	2.7681	0.0268	0.8228	-3.9567	up
	hsa_circ_0036559	1.408	2.7417	1.9018	0.0975	0.8739	-4.2842	stable
	hsa_circ_0026879	1.4074	4.9	2.2193	0.0607	0.8424	-4.1576	stable
	hsa_circ_0001389	1.4032	3.5888	1.5825	0.1561	0.9508	-4.4145	stable
	hsa_circ_0006654	1.3883	3.1767	4.8401	0.0017	0.8228	-3.4572	up
	hsa_circ_0027689	1.3871	2.7754	4.3438	0.0031	0.8228	-3.5439	up
	hsa_circ_0000040	1.3867	4.1787	2.4874	0.0406	0.8228	-4.056	up
	hsa_circ_0007351	1.3748	3.742	3.2276	0.0138	0.8228	-3.8114	up
	hsa_circ_0004062	1.3567	2.8947	2.6047	0.0341	0.8228	-4.0136	up
	hsa_circ_0000994	1.3561	5.7875	1.7426	0.1235	0.9105	-4.3491	stable
	hsa_circ_0001198	1.3433	4.5142	1.5808	0.1565	0.9508	-4.4152	stable
	hsa_circ_0001902	1.3362	2.7682	3.011	0.0188	0.8228	-3.8772	up
	hsa_circ_0067991	1.3358	3.8634	3.4863	0.0096	0.8228	-3.7391	up
	hsa_circ_0063453	1.3326	3.5974	3.8625	0.0058	0.8228	-3.6456	up
	hsa_circ_0005129	1.3256	2.9777	4.1062	0.0042	0.8228	-3.5918	up
	hsa_circ_0001461	1.3196	5.4834	2.91	0.0218	0.8228	-3.9095	up
	hsa_circ_0006835	1.3169	3.0055	4.4582	0.0027	0.8228	-3.5224	up
	hsa_circ_0007401	1.3094	3.0156	3.2318	0.0137	0.8228	-3.8102	up
	hsa_circ_0088062	1.3048	3.9113	0.976	0.3605	0.9567	-4.6449	stable
	hsa_circ_0046843	1.3002	3.7614	3.4614	0.01	0.8228	-3.7458	up
	hsa_circ_0001793	1.2986	3.1419	3.1979	0.0144	0.8228	-3.8201	up
	hsa_circ_0070039	1.2964	3.4883	2.0677	0.0761	0.849	-4.2173	stable
	hsa_circ_0000225	1.2906	3.3165	2.3887	0.0471	0.8268	-4.0927	up
	hsa_circ_0000951	1.2876	4.9253	3.2433	0.0135	0.8228	-3.8068	up
	hsa_circ_0004752	1.2815	2.9528	4.0567	0.0045	0.8228	-3.6023	up
	hsa_circ_0001688	1.2811	3.225	2.6157	0.0336	0.8228	-4.0097	up
	hsa_circ_0011399	1.2777	3.4331	2.2181	0.0608	0.8424	-4.158	stable
	hsa_circ_0000798	1.2652	2.6429	2.6256	0.0331	0.8228	-4.0062	up
	hsa_circ_0005572	1.2643	3.7235	2.6915	0.03	0.8228	-3.983	up
	hsa_circ_0054189	1.2601	3.1928	2.3598	0.0492	0.8279	-4.1036	up
	hsa_circ_0061936	1.259	3.6446	3.3442	0.0117	0.8228	-3.778	up
	hsa_circ_0006462	1.2563	3.2059	2.0049	0.0836	0.8567	-4.2425	stable
	hsa_circ_0005863	1.2488	3.4043	2.7749	0.0266	0.8228	-3.9544	up
	hsa_circ_0008864	1.2448	3.4922	3.0077	0.0189	0.8228	-3.8782	up
	hsa_circ_0003308	1.2448	3.2009	2.9829	0.0196	0.8228	-3.8861	up
	hsa_circ_0013861	1.2432	2.8495	4.0918	0.0043	0.8228	-3.5948	up
	hsa_circ_0064986	1.2416	2.7407	3.8349	0.006	0.8228	-3.652	up
	hsa_circ_0086736	1.2399	3.0729	4.1443	0.004	0.8228	-3.5838	up
	hsa_circ_0006861	1.2397	2.9679	5.0441	0.0013	0.8228	-3.4261	up
	hsa_circ_0001376	1.2372	2.8438	4.3027	0.0033	0.8228	-3.5519	up
	hsa_circ_0000787	1.2353	5.2835	3.6744	0.0074	0.8228	-3.6907	up
	hsa_circ_0072080	1.2322	2.9392	4.0888	0.0043	0.8228	-3.5954	up
	hsa_circ_0079614	1.2313	3.8669	2.3317	0.0513	0.8397	-4.1142	stable
	hsa_circ_0077736	1.2294	2.8308	1.8625	0.1034	0.8915	-4.3002	stable
	hsa_circ_0002314	1.2293	2.8296	2.1766	0.0647	0.8424	-4.1742	stable
	hsa_circ_0076410	1.2229	3.1486	3.0993	0.0166	0.8228	-3.8498	up
	hsa_circ_0003400	1.2224	2.6278	1.561	0.161	0.9567	-4.4232	stable
	hsa_circ_0079245	1.2222	5.066	2.3886	0.0471	0.8268	-4.0927	up
	hsa_circ_0004417	1.2172	3.9409	2.8846	0.0226	0.8228	-3.9178	up
	hsa_circ_0004868	1.2131	3.6249	1.9288	0.0937	0.8652	-4.2732	stable
	hsa_circ_0077495	1.2075	2.7522	2.0369	0.0797	0.8545	-4.2297	stable
	hsa_circ_0001417	1.2037	4.0049	4.9377	0.0015	0.8228	-3.442	up
	hsa_circ_0082720	1.1924	2.989	3.416	0.0106	0.8228	-3.7581	up
	hsa_circ_0060969	1.1841	2.6408	4.2981	0.0033	0.8228	-3.5528	up
	hsa_circ_0002782	1.1838	4.3781	1.7383	0.1243	0.9105	-4.3509	stable
	hsa_circ_0075829	1.1831	3.6754	3.1073	0.0164	0.8228	-3.8473	up
	hsa_circ_0006603	1.1821	5.7609	0.5861	0.5756	0.9569	-4.7564	stable
	hsa_circ_0083834	1.1784	3.3388	1.9572	0.0898	0.863	-4.2617	stable
	hsa_circ_0038646	1.1764	4.8671	0.5977	0.5683	0.9569	-4.7538	stable
	hsa_circ_0074206	1.1712	3.0458	3.0343	0.0182	0.8228	-3.8699	up
	hsa_circ_0067347	1.1685	2.8353	3.5428	0.0089	0.8228	-3.7242	up
	hsa_circ_0001445	1.168	5.7595	2.6712	0.0309	0.8228	-3.9901	up
	hsa_circ_0088439	1.1637	3.251	2.6658	0.0312	0.8228	-3.992	up
	hsa_circ_0009074	1.1618	3.2797	2.1203	0.0703	0.8457	-4.1964	stable
	hsa_circ_0070520	1.1589	4.1911	2.0006	0.0842	0.8567	-4.2442	stable
	hsa_circ_0000745	1.1587	3.9317	2.5122	0.0392	0.8228	-4.0469	up
	hsa_circ_0032683	1.1579	2.6369	1.7963	0.1141	0.9065	-4.3272	stable
	hsa_circ_0080910	1.1525	2.5649	3.8731	0.0057	0.8228	-3.6431	up
	hsa_circ_0018478	1.1476	3.4413	1.7186	0.1279	0.9105	-4.359	stable
	hsa_circ_0052941	1.1423	2.6295	1.7071	0.1301	0.9127	-4.3637	stable
	hsa_circ_0031268	1.1397	3.1023	3.9109	0.0054	0.8228	-3.6345	up
	hsa_circ_0004722	1.1384	2.9381	3.591	0.0083	0.8228	-3.7118	up
	hsa_circ_0036906	1.1348	5.9533	0.613	0.5586	0.9569	-4.7502	stable
	hsa_circ_0055151	1.1305	3.4606	2.8437	0.024	0.8228	-3.9313	up
	hsa_circ_0069977	1.1304	3.2302	1.9703	0.0881	0.8585	-4.2565	stable
	hsa_circ_0008410	1.1264	7.3097	0.585	0.5763	0.9569	-4.7567	stable
	hsa_circ_0009550	1.1243	3.651	5.6695	0.0007	0.8228	-3.3445	up
	hsa_circ_0001182	1.1189	2.5911	3.2038	0.0143	0.8228	-3.8184	up
	hsa_circ_0028882	1.1153	4.6769	3.4058	0.0108	0.8228	-3.7609	up
	hsa_circ_0027631	1.1015	4.1043	2.0789	0.0748	0.8457	-4.2129	stable
	hsa_circ_0001930	1.1014	3.3089	4.5711	0.0024	0.8228	-3.5021	up
	hsa_circ_0005693	1.0998	4.0534	2.2351	0.0592	0.8424	-4.1514	stable
	hsa_circ_0001050	1.0989	2.8555	1.7274	0.1263	0.9105	-4.3553	stable
	hsa_circ_0004856	1.098	3.0024	2.992	0.0194	0.8228	-3.8832	up
	hsa_circ_0079329	1.0971	2.7461	2.1014	0.0724	0.8457	-4.2039	stable
	hsa_circ_0005755	1.094	3.2902	2.1415	0.0681	0.8424	-4.188	stable
	hsa_circ_0004305	1.0925	3.5356	2.7871	0.0261	0.8228	-3.9503	up
	hsa_circ_0012406	1.0904	3.2233	4.0585	0.0045	0.8228	-3.6019	up
	hsa_circ_0045638	1.0878	3.4509	2.3653	0.0487	0.8276	-4.1015	up
	hsa_circ_0006239	1.0846	4.002	3.2179	0.014	0.8228	-3.8142	up
	hsa_circ_0004365	1.077	3.5751	1.2899	0.2367	0.9567	-4.5309	stable
	hsa_circ_0056536	1.0765	2.6394	4.4196	0.0028	0.8228	-3.5296	up
	hsa_circ_0018379	1.0749	3.0155	4.3733	0.003	0.8228	-3.5383	up
	hsa_circ_0022570	1.0727	2.9401	3.0132	0.0188	0.8228	-3.8765	up
	hsa_circ_0007175	1.0719	3.0117	3.0983	0.0166	0.8228	-3.8501	up
	hsa_circ_0042843	1.0712	3.3305	2.348	0.05	0.8295	-4.108	stable
	hsa_circ_0009166	1.0702	3.3182	2.2302	0.0597	0.8424	-4.1533	stable
	hsa_circ_0080553	1.0535	3.2926	2.4268	0.0445	0.8228	-4.0784	up
	hsa_circ_0024310	1.0506	2.7223	2.1738	0.0649	0.8424	-4.1753	stable
	hsa_circ_0011083	1.0471	3.547	2.4786	0.0412	0.8228	-4.0592	up
	hsa_circ_0044647	1.0443	4.2336	3.2609	0.0132	0.8228	-3.8017	up
	hsa_circ_0013174	1.0414	2.8681	3.0218	0.0186	0.8228	-3.8738	up
	hsa_circ_0063306	1.0401	4.8005	1.6694	0.1375	0.9178	-4.3791	stable
	hsa_circ_0014887	1.0398	2.773	1.0936	0.3091	0.9567	-4.6041	stable
	hsa_circ_0011914	1.039	2.5792	2.7608	0.0271	0.8228	-3.9592	up
	hsa_circ_0004820	1.0349	3.5188	2.8886	0.0225	0.8228	-3.9165	up
	hsa_circ_0015364	1.0338	2.8799	3.6708	0.0075	0.8228	-3.6916	up
	hsa_circ_0023233	1.0335	3.7999	3.273	0.013	0.8228	-3.7982	up
	hsa_circ_0005715	1.0323	3.5722	3.4868	0.0096	0.8228	-3.739	up
	hsa_circ_0001685	1.0319	4.5788	2.1805	0.0643	0.8424	-4.1727	stable
	hsa_circ_0076256	1.0299	3.2485	2.924	0.0214	0.8228	-3.9049	up
	hsa_circ_0007608	1.0291	2.5723	3.8278	0.0061	0.8228	-3.6537	up
	hsa_circ_0074712	1.0289	5.3697	2.479	0.0411	0.8228	-4.0591	up
	hsa_circ_0000127	1.0289	3.9334	2.4635	0.0421	0.8228	-4.0648	up
	hsa_circ_0032965	1.0273	3.6312	2.6073	0.034	0.8228	-4.0127	up
	hsa_circ_0075511	1.0235	3.7648	2.2609	0.057	0.8424	-4.1414	stable
	hsa_circ_0024737	1.0193	2.6326	1.4138	0.1989	0.9567	-4.4824	stable
	hsa_circ_0072954	1.0191	2.8239	2.8696	0.0231	0.8228	-3.9227	up
	hsa_circ_0001940	1.0189	3.1997	2.8471	0.0239	0.8228	-3.9302	up
	hsa_circ_0073051	1.0183	3.0171	3.3762	0.0112	0.8228	-3.7691	up
	hsa_circ_0003134	1.0169	5.4123	1.7624	0.1199	0.9095	-4.341	stable
	hsa_circ_0005274	1.0144	2.5905	3.4601	0.01	0.8228	-3.7461	up
	hsa_circ_0007494	1.0142	4.8452	0.5576	0.5939	0.9599	-4.7628	stable
	hsa_circ_0003380	1.0124	4.3234	1.3929	0.2049	0.9567	-4.4907	stable
	hsa_circ_0011849	1.0095	5.3029	2.6347	0.0327	0.8228	-4.0029	up
	hsa_circ_0020301	1.009	3.4056	0.9854	0.3562	0.9567	-4.6418	stable
	hsa_circ_0047463	1.0066	3.6901	3.0913	0.0168	0.8228	-3.8522	up
	hsa_circ_0023936	1.0065	3.5683	3.2162	0.0141	0.8228	-3.8147	up
	hsa_circ_0005496	1.0054	2.5949	2.4928	0.0403	0.8228	-4.054	up
	hsa_circ_0008512	1.0042	2.7824	2.5913	0.0348	0.8228	-4.0183	up
	hsa_circ_0009128	1.0034	3.5057	2.4145	0.0453	0.8228	-4.083	up
	hsa_circ_0000616	1.0023	2.6749	3.1092	0.0164	0.8228	-3.8467	up
	hsa_circ_0008751	0.9984	3.1606	2.3075	0.0531	0.8424	-4.1235	stable
	hsa_circ_0000368	0.9981	7.2918	0.6198	0.5543	0.9569	-4.7485	stable
	hsa_circ_0008757	0.9972	4.0211	2.3609	0.0491	0.8279	-4.1032	stable
	hsa_circ_0006667	0.9904	3.0255	3.1327	0.0158	0.8228	-3.8396	stable
	hsa_circ_0087051	0.9872	3.2047	2.0476	0.0784	0.8545	-4.2253	stable
	hsa_circ_0008705	0.9871	2.8345	2.0711	0.0757	0.8457	-4.216	stable
	hsa_circ_0004823	0.9865	3.0773	3.687	0.0073	0.8228	-3.6876	stable
	hsa_circ_0010433	0.9849	2.5571	2.3489	0.05	0.8295	-4.1077	stable
	hsa_circ_0063416	0.9847	3.4491	3.7906	0.0064	0.8228	-3.6625	stable
	hsa_circ_0079508	0.9815	2.4864	2.9403	0.0209	0.8228	-3.8997	stable
	hsa_circ_0091671	0.9811	3.5092	2.4111	0.0455	0.8255	-4.0843	stable
	hsa_circ_0080414	0.9806	3.0104	2.1738	0.0649	0.8424	-4.1753	stable
	hsa_circ_0091175	0.9797	2.9854	3.1854	0.0147	0.8228	-3.8238	stable
	hsa_circ_0003990	0.9781	3.0603	1.8222	0.1098	0.8996	-4.3166	stable
	hsa_circ_0043230	0.9768	2.9059	1.5848	0.1556	0.9508	-4.4135	stable
	hsa_circ_0063305	0.9726	4.6013	2.3243	0.0518	0.841	-4.1171	stable
	hsa_circ_0007945	0.9725	2.5034	2.4399	0.0436	0.8228	-4.0735	stable
	hsa_circ_0071991	0.9722	3.0566	2.8035	0.0255	0.8228	-3.9447	stable
	hsa_circ_0070764	0.9719	2.5319	1.3664	0.2127	0.9567	-4.5011	stable
	hsa_circ_0004814	0.9705	2.9873	1.9395	0.0922	0.8635	-4.2689	stable
	hsa_circ_0001928	0.969	4.1457	2.215	0.061	0.8424	-4.1592	stable
	hsa_circ_0056550	0.9679	2.4937	1.7946	0.1143	0.9065	-4.3279	stable
	hsa_circ_0004187	0.9676	2.9	3.766	0.0066	0.8228	-3.6683	stable
	hsa_circ_0006726	0.9671	3.481	2.4378	0.0437	0.8228	-4.0743	stable
	hsa_circ_0048430	0.967	7.4713	0.5025	0.6302	0.9618	-4.7744	stable
	hsa_circ_0056135	0.9644	3.0758	3.7454	0.0068	0.8228	-3.6733	stable
	hsa_circ_0003632	0.9635	3.0588	2.1451	0.0678	0.8424	-4.1866	stable
	hsa_circ_0011413	0.9612	4.1734	2.3305	0.0513	0.8398	-4.1147	stable
	hsa_circ_0000262	0.9605	3.7669	1.8885	0.0995	0.8776	-4.2896	stable
	hsa_circ_0088276	0.9596	2.6812	3.2391	0.0136	0.8228	-3.808	stable
	hsa_circ_0012389	0.9594	3.0666	1.9366	0.0926	0.8652	-4.2701	stable
	hsa_circ_0014233	0.959	2.831	2.107	0.0718	0.8457	-4.2017	stable
	hsa_circ_0007113	0.958	5.9638	1.4715	0.1832	0.9567	-4.4593	stable
	hsa_circ_0035729	0.9571	2.8369	1.2651	0.245	0.9567	-4.5405	stable
	hsa_circ_0001385	0.9541	2.5258	3.9818	0.0049	0.8228	-3.6186	stable
	hsa_circ_0000782	0.9522	2.9997	2.0383	0.0795	0.8545	-4.2291	stable
	hsa_circ_0001092	0.9516	4.2707	1.831	0.1083	0.8964	-4.313	stable
	hsa_circ_0003258	0.9515	4.7456	3.1597	0.0152	0.8228	-3.8315	stable
	hsa_circ_0023891	0.9508	2.9981	2.7799	0.0264	0.8228	-3.9527	stable
	hsa_circ_0004345	0.9469	3.2054	2.5336	0.0379	0.8228	-4.0391	stable
	hsa_circ_0008802	0.946	3.8259	2.8137	0.0251	0.8228	-3.9413	stable
	hsa_circ_0043026	0.9458	3.1205	2.1039	0.0721	0.8457	-4.2029	stable
	hsa_circ_0012732	0.9456	2.9356	2.1437	0.0679	0.8424	-4.1872	stable
	hsa_circ_0056019	0.9434	2.4827	1.5	0.1758	0.9567	-4.4479	stable
	hsa_circ_0008602	0.9394	2.6154	2.201	0.0623	0.8424	-4.1647	stable
	hsa_circ_0018343	0.9393	2.7623	1.9937	0.085	0.8567	-4.247	stable
	hsa_circ_0061570	0.9387	2.8137	2.6321	0.0328	0.8228	-4.0038	stable
	hsa_circ_0082139	0.9376	7.7368	3.3257	0.012	0.8228	-3.7832	stable
	hsa_circ_0003388	0.9365	3.2145	3.1401	0.0157	0.8228	-3.8374	stable
	hsa_circ_0001530	0.9351	10.4468	4.4695	0.0027	0.8228	-3.5204	stable
	hsa_circ_0005843	0.9343	2.7175	3.184	0.0147	0.8228	-3.8243	stable
	hsa_circ_0011451	0.9325	3.6988	2.1509	0.0672	0.8424	-4.1843	stable
	hsa_circ_0007958	0.932	4.0372	1.656	0.1402	0.921	-4.3845	stable
	hsa_circ_0021647	0.9311	4.4422	3.7195	0.007	0.8228	-3.6796	stable
	hsa_circ_0020005	0.9304	3.2025	3.2041	0.0143	0.8228	-3.8183	stable
	hsa_circ_0064735	0.9262	2.844	3.704	0.0072	0.8228	-3.6834	stable
	hsa_circ_0072402	0.9245	2.8552	1.7506	0.122	0.9105	-4.3459	stable
	hsa_circ_0046968	0.9203	5.7043	0.5915	0.5722	0.9569	-4.7552	stable
	hsa_circ_0062548	0.9183	3.7695	3.617	0.0081	0.8228	-3.7051	stable
	hsa_circ_0043397	0.916	2.6403	1.6275	0.1462	0.935	-4.3961	stable
	hsa_circ_0007136	0.9139	2.879	1.3979	0.2034	0.9567	-4.4887	stable
	hsa_circ_0072473	0.913	3.2342	2.1423	0.0681	0.8424	-4.1877	stable
	hsa_circ_0032393	0.912	3.5583	2.2266	0.06	0.8424	-4.1547	stable
	hsa_circ_0036666	0.912	2.4966	1.5246	0.1697	0.9567	-4.438	stable
	hsa_circ_0088603	0.9119	3.6254	3.5006	0.0094	0.8228	-3.7353	stable
	hsa_circ_0003323	0.9079	5.4804	1.8147	0.111	0.9047	-4.3197	stable
	hsa_circ_0057953	0.9075	3.4419	2.3954	0.0466	0.8268	-4.0902	stable
	hsa_circ_0002180	0.9068	2.5072	2.1978	0.0626	0.8424	-4.1659	stable
	hsa_circ_0088249	0.9067	2.4969	2.5704	0.0359	0.8228	-4.0259	stable
	hsa_circ_0057139	0.9063	2.9244	2.7042	0.0295	0.8228	-3.9786	stable
	hsa_circ_0065343	0.9054	3.398	2.409	0.0457	0.8255	-4.0851	stable
	hsa_circ_0000811	0.9032	3.7892	2.6561	0.0316	0.8228	-3.9954	stable
	hsa_circ_0001168	0.9022	3.1308	2.0987	0.0727	0.8457	-4.205	stable
	hsa_circ_0054622	0.9017	2.9161	3.276	0.0129	0.8228	-3.7974	stable
	hsa_circ_0067240	0.9	3.5529	3.0329	0.0183	0.8228	-3.8703	stable
	hsa_circ_0000367	0.8946	5.2331	2.5532	0.0368	0.8228	-4.032	stable
	hsa_circ_0000345	0.894	3.9788	2.8149	0.025	0.8228	-3.9409	stable
	hsa_circ_0007895	0.8932	3.8272	1.7144	0.1287	0.9105	-4.3606	stable
	hsa_circ_0004279	0.8917	3.3962	3.8937	0.0056	0.8228	-3.6384	stable
	hsa_circ_0007770	0.8897	3.7202	3.5668	0.0086	0.8228	-3.718	stable
	hsa_circ_0011047	0.8891	3.851	2.4738	0.0415	0.8228	-4.061	stable
	hsa_circ_0002082	0.8889	10.4958	1.5518	0.1632	0.9567	-4.427	stable
	hsa_circ_0003339	0.8883	3.2839	2.3438	0.0503	0.8295	-4.1096	stable
	hsa_circ_0062649	0.8874	3.0851	2.0414	0.0792	0.8545	-4.2278	stable
	hsa_circ_0000103	0.8863	4.1329	2.4269	0.0445	0.8228	-4.0784	stable
	hsa_circ_0073992	0.8832	3.1864	2.8176	0.0249	0.8228	-3.94	stable
	hsa_circ_0000251	0.883	4.2609	3.9395	0.0052	0.8228	-3.628	stable
	hsa_circ_0051428	0.8827	4.7027	2.6019	0.0343	0.8228	-4.0146	stable
	hsa_circ_0010023	0.8826	3.5455	1.8307	0.1084	0.8964	-4.3131	stable
	hsa_circ_0075706	0.8824	3.6329	2.0615	0.0768	0.8514	-4.2198	stable
	hsa_circ_0007268	0.8818	3.3425	2.4469	0.0432	0.8228	-4.0709	stable
	hsa_circ_0031776	0.8817	3.0816	2.3797	0.0477	0.8268	-4.0961	stable
	hsa_circ_0040474	0.879	2.9382	1.9557	0.09	0.863	-4.2623	stable
	hsa_circ_0062084	0.8753	3.6759	2.4175	0.0451	0.8228	-4.0819	stable
	hsa_circ_0013181	0.8695	4.3386	2.9545	0.0204	0.8228	-3.8951	stable
	hsa_circ_0036389	0.8693	2.698	3.0977	0.0166	0.8228	-3.8503	stable
	hsa_circ_0001512	0.8682	2.9872	3.4529	0.0101	0.8228	-3.7481	stable
	hsa_circ_0000098	0.8682	2.7834	3.1583	0.0153	0.8228	-3.8319	stable
	hsa_circ_0000563	0.8669	2.6978	2.0945	0.0731	0.8457	-4.2067	stable
	hsa_circ_0023224	0.8658	2.4923	2.381	0.0476	0.8268	-4.0956	stable
	hsa_circ_0087050	0.8655	2.4678	1.484	0.1799	0.9567	-4.4543	stable
	hsa_circ_0007538	0.8654	2.7126	3.0123	0.0188	0.8228	-3.8767	stable
	hsa_circ_0050851	0.8637	2.4754	3.9572	0.0051	0.8228	-3.6241	stable
	hsa_circ_0002499	0.8617	4.0781	3.4327	0.0104	0.8228	-3.7535	stable
	hsa_circ_0055864	0.8612	3.462	2.7203	0.0288	0.8228	-3.973	stable
	hsa_circ_0029377	0.8585	6.1984	0.5238	0.6161	0.9617	-4.77	stable
	hsa_circ_0072732	0.8571	2.9488	1.8827	0.1003	0.8793	-4.2919	stable
	hsa_circ_0076251	0.8554	7.6923	3.532	0.009	0.8228	-3.727	stable
	hsa_circ_0004800	0.8542	3.2964	3.1142	0.0162	0.8228	-3.8452	stable
	hsa_circ_0056586	0.853	3.5746	1.9319	0.0932	0.8652	-4.272	stable
	hsa_circ_0075320	0.8514	5.9125	2.2521	0.0577	0.8424	-4.1448	stable
	hsa_circ_0019799	0.8513	2.9263	2.5577	0.0366	0.8228	-4.0304	stable
	hsa_circ_0046974	0.8508	3.5818	2.0994	0.0726	0.8457	-4.2047	stable
	hsa_circ_0070830	0.8497	4.3988	2.8453	0.024	0.8228	-3.9308	stable
	hsa_circ_0008358	0.8491	3.0483	3.2689	0.013	0.8228	-3.7994	stable
	hsa_circ_0005377	0.8474	2.4502	3.5475	0.0089	0.8228	-3.723	stable
	hsa_circ_0025731	0.846	2.6265	2.1978	0.0626	0.8424	-4.1659	stable
	hsa_circ_0058036	0.8458	2.8053	3.3347	0.0119	0.8228	-3.7807	stable
	hsa_circ_0000120	0.845	4.3869	1.9913	0.0853	0.8567	-4.248	stable
	hsa_circ_0004808	0.8433	3.6221	2.2267	0.06	0.8424	-4.1547	stable
	hsa_circ_0030228	0.8398	2.5045	2.2051	0.062	0.8424	-4.1631	stable
	hsa_circ_0031607	0.8391	2.667	2.3106	0.0529	0.8424	-4.1223	stable
	hsa_circ_0036000	0.8384	2.6471	2.8161	0.025	0.8228	-3.9405	stable
	hsa_circ_0000924	0.8377	2.975	2.0219	0.0815	0.8567	-4.2357	stable
	hsa_circ_0011933	0.8375	2.8353	1.7631	0.1198	0.9095	-4.3407	stable
	hsa_circ_0007393	0.8368	3.6577	1.8862	0.0998	0.879	-4.2905	stable
	hsa_circ_0084140	0.8368	6.9831	1.7747	0.1178	0.9078	-4.336	stable
	hsa_circ_0073329	0.8363	2.7941	1.6324	0.1452	0.9344	-4.3942	stable
	hsa_circ_0008752	0.836	3.9787	3.1122	0.0163	0.8228	-3.8458	stable
	hsa_circ_0074362	0.8359	2.8756	2.478	0.0412	0.8228	-4.0595	stable
	hsa_circ_0002004	0.8359	2.9773	2.392	0.0468	0.8268	-4.0914	stable
	hsa_circ_0025821	0.8354	3.3781	2.2179	0.0608	0.8424	-4.1581	stable
	hsa_circ_0079347	0.8342	2.4827	1.3976	0.2035	0.9567	-4.4888	stable
	hsa_circ_0001367	0.8338	4.2684	3.5731	0.0086	0.8228	-3.7164	stable
	hsa_circ_0000417	0.8326	3.979	1.248	0.2508	0.9567	-4.547	stable
	hsa_circ_0071127	0.8323	3.522	2.4205	0.0449	0.8228	-4.0808	stable
	hsa_circ_0003514	0.8301	3.8384	3.7784	0.0065	0.8228	-3.6654	stable
	hsa_circ_0007919	0.8289	4.4245	1.2342	0.2556	0.9567	-4.5522	stable
	hsa_circ_0060394	0.8281	2.8182	2.365	0.0488	0.8276	-4.1016	stable
	hsa_circ_0003537	0.825	2.4388	2.0558	0.0775	0.854	-4.2221	stable
	hsa_circ_0090363	0.8236	3.5448	1.9968	0.0846	0.8567	-4.2458	stable
	hsa_circ_0001718	0.8229	4.019	2.683	0.0304	0.8228	-3.986	stable
	hsa_circ_0078162	0.8206	2.8393	1.8427	0.1065	0.896	-4.3082	stable
	hsa_circ_0038090	0.82	3.0427	1.0906	0.3104	0.9567	-4.6052	stable
	hsa_circ_0022149	0.8197	3.2608	1.2542	0.2487	0.9567	-4.5446	stable
	hsa_circ_0047085	0.8195	3.266	2.2707	0.0562	0.8424	-4.1376	stable
	hsa_circ_0001223	0.8192	5.2263	2.5402	0.0376	0.8228	-4.0367	stable
	hsa_circ_0048148	0.819	4.3957	1.0987	0.307	0.9567	-4.6023	stable
	hsa_circ_0064365	0.8185	2.4295	1.4666	0.1845	0.9567	-4.4613	stable
	hsa_circ_0012133	0.8171	3.9434	1.4147	0.1986	0.9567	-4.482	stable
	hsa_circ_0080887	0.8164	2.4546	1.401	0.2026	0.9567	-4.4875	stable
	hsa_circ_0006434	0.8156	3.5031	1.7849	0.116	0.9065	-4.3319	stable
	hsa_circ_0090301	0.8149	2.6917	1.5102	0.1733	0.9567	-4.4437	stable
	hsa_circ_0010466	0.812	2.3857	2.3117	0.0528	0.8424	-4.1219	stable
	hsa_circ_0000308	0.8114	2.7023	1.7382	0.1243	0.9105	-4.3509	stable
	hsa_circ_0001351	0.8099	3.1934	2.0574	0.0773	0.8537	-4.2215	stable
	hsa_circ_0073805	0.809	2.7303	0.9626	0.3668	0.9567	-4.6494	stable
	hsa_circ_0082140	0.8081	7.7972	3.1738	0.0149	0.8228	-3.8273	stable
	hsa_circ_0038436	0.8062	2.6869	2.012	0.0827	0.8567	-4.2396	stable
	hsa_circ_0054672	0.8059	2.4558	2.7235	0.0286	0.8228	-3.972	stable
	hsa_circ_0056898	0.8024	2.4778	2.1219	0.0702	0.8457	-4.1958	stable
	hsa_circ_0007563	0.8015	3.1279	2.5023	0.0397	0.8228	-4.0505	stable
	hsa_circ_0078171	0.8015	2.437	2.0834	0.0743	0.8457	-4.2111	stable
	hsa_circ_0000975	0.799	2.4389	2.2787	0.0555	0.8424	-4.1345	stable
	hsa_circ_0074146	0.7987	3.8404	2.4146	0.0453	0.8228	-4.083	stable
	hsa_circ_0007936	0.7985	4.3492	1.1335	0.2931	0.9567	-4.5897	stable
	hsa_circ_0003353	0.7983	3.4748	2.1454	0.0678	0.8424	-4.1865	stable
	hsa_circ_0067058	0.7982	3.459	2.1448	0.0678	0.8424	-4.1867	stable
	hsa_circ_0001314	0.7967	3.0902	1.2792	0.2402	0.9567	-4.5351	stable
	hsa_circ_0005322	0.7954	2.4537	2.1875	0.0636	0.8424	-4.17	stable
	hsa_circ_0002303	0.7941	4.0484	2.2745	0.0558	0.8424	-4.1362	stable
	hsa_circ_0077303	0.7938	2.4953	2.7084	0.0293	0.8228	-3.9772	stable
	hsa_circ_0007132	0.7915	5.2407	2.0755	0.0752	0.8457	-4.2142	stable
	hsa_circ_0001448	0.7906	3.0998	2.0567	0.0774	0.8537	-4.2217	stable
	hsa_circ_0008276	0.7906	2.6283	1.9278	0.0938	0.8652	-4.2736	stable
	hsa_circ_0000060	0.7904	3.5553	2.773	0.0266	0.8228	-3.955	stable
	hsa_circ_0046599	0.7903	2.9004	1.9483	0.091	0.863	-4.2653	stable
	hsa_circ_0004218	0.7897	3.4511	1.9386	0.0923	0.864	-4.2693	stable
	hsa_circ_0002369	0.7888	2.3869	2.6566	0.0316	0.8228	-3.9952	stable
	hsa_circ_0038138	0.7883	3.5896	1.7146	0.1287	0.9105	-4.3606	stable
	hsa_circ_0000786	0.7868	3.6998	2.0627	0.0767	0.8514	-4.2193	stable
	hsa_circ_0001522	0.786	2.6311	2.0504	0.0781	0.8545	-4.2242	stable
	hsa_circ_0008640	0.7822	2.3991	1.5075	0.174	0.9567	-4.4448	stable
	hsa_circ_0083722	0.7821	3.5562	3.3342	0.0119	0.8228	-3.7808	stable
	hsa_circ_0005114	0.7819	2.404	2.7667	0.0269	0.8228	-3.9572	stable
	hsa_circ_0001352	0.7815	2.8386	1.9145	0.0957	0.8686	-4.279	stable
	hsa_circ_0002798	0.7814	4.408	2.3937	0.0467	0.8268	-4.0908	stable
	hsa_circ_0090429	0.7813	4.231	3.2691	0.013	0.8228	-3.7993	stable
	hsa_circ_0002437	0.7807	2.6688	2.9046	0.022	0.8228	-3.9113	stable
	hsa_circ_0024446	0.7799	3.2437	2.2384	0.0589	0.8424	-4.1501	stable
	hsa_circ_0019230	0.7798	3.1041	2.2292	0.0598	0.8424	-4.1537	stable
	hsa_circ_0073441	0.7794	3.0901	2.2225	0.0604	0.8424	-4.1563	stable
	hsa_circ_0003853	0.7789	2.8106	2.2859	0.0549	0.8424	-4.1318	stable
	hsa_circ_0001820	0.7789	2.4741	2.2697	0.0562	0.8424	-4.138	stable
	hsa_circ_0003052	0.7783	2.8303	2.157	0.0666	0.8424	-4.1819	stable
	hsa_circ_0036765	0.7778	2.8004	2.4586	0.0424	0.8228	-4.0666	stable
	hsa_circ_0054046	0.7777	2.4226	1.446	0.19	0.9567	-4.4696	stable
	hsa_circ_0058040	0.7758	3.8059	2.8648	0.0233	0.8228	-3.9243	stable
	hsa_circ_0079869	0.7757	3.7779	2.1854	0.0638	0.8424	-4.1708	stable
	hsa_circ_0003233	0.7756	3.332	2.4607	0.0423	0.8228	-4.0658	stable
	hsa_circ_0039365	0.7752	2.4055	2.7925	0.0259	0.8228	-3.9484	stable
	hsa_circ_0047979	0.775	3.5983	3.041	0.018	0.8228	-3.8678	stable
	hsa_circ_0001294	0.774	3.3161	2.9505	0.0206	0.8228	-3.8964	stable
	hsa_circ_0021667	0.7737	3.1784	2.4612	0.0422	0.8228	-4.0656	stable
	hsa_circ_0000205	0.7724	3.7805	2.3856	0.0473	0.8268	-4.0938	stable
	hsa_circ_0001325	0.7718	3.0592	1.6497	0.1415	0.9248	-4.3871	stable
	hsa_circ_0072387	0.7716	4.6428	1.1466	0.288	0.9567	-4.5849	stable
	hsa_circ_0019985	0.7706	2.4233	2.5889	0.0349	0.8228	-4.0192	stable
	hsa_circ_0001131	0.7699	2.7828	1.4238	0.1961	0.9567	-4.4784	stable
	hsa_circ_0032040	0.7681	2.8521	1.4968	0.1767	0.9567	-4.4492	stable
	hsa_circ_0000074	0.7678	8.0262	3.1988	0.0144	0.8228	-3.8199	stable
	hsa_circ_0047803	0.7677	3.9291	3.1541	0.0153	0.8228	-3.8332	stable
	hsa_circ_0006065	0.7672	2.4381	2.6157	0.0336	0.8228	-4.0097	stable
	hsa_circ_0020169	0.7672	3.3153	2.0848	0.0742	0.8457	-4.2105	stable
	hsa_circ_0047022	0.7667	3.3638	1.9319	0.0932	0.8652	-4.272	stable
	hsa_circ_0046938	0.7655	3.9282	2.9583	0.0203	0.8228	-3.8939	stable
	hsa_circ_0000259	0.7623	3.0528	1.7024	0.131	0.9127	-4.3656	stable
	hsa_circ_0069093	0.7614	2.3617	2.6759	0.0307	0.8228	-3.9885	stable
	hsa_circ_0052490	0.7608	2.4324	3.3238	0.0121	0.8228	-3.7837	stable
	hsa_circ_0029827	0.7598	2.8774	2.4496	0.043	0.8228	-4.07	stable
	hsa_circ_0004131	0.7595	3.4142	1.31	0.2302	0.9567	-4.5232	stable
	hsa_circ_0002643	0.7576	5.3235	1.3614	0.2142	0.9567	-4.5031	stable
	hsa_circ_0000931	0.7568	2.4369	2.1459	0.0677	0.8424	-4.1863	stable
	hsa_circ_0016458	0.7561	3.2289	1.2903	0.2366	0.9567	-4.5308	stable
	hsa_circ_0091331	0.7555	3.8853	2.7695	0.0268	0.8228	-3.9562	stable
	hsa_circ_0008621	0.755	4.4801	1.2225	0.2598	0.9567	-4.5567	stable
	hsa_circ_0000039	0.7549	3.8616	1.7632	0.1198	0.9095	-4.3407	stable
	hsa_circ_0016682	0.7545	2.9197	2.506	0.0395	0.8228	-4.0492	stable
	hsa_circ_0001590	0.7526	2.4297	2.6948	0.0299	0.8228	-3.9819	stable
	hsa_circ_0008867	0.7524	2.4986	1.3117	0.2296	0.9567	-4.5225	stable
	hsa_circ_0075650	0.7519	3.482	2.8026	0.0255	0.8228	-3.945	stable
	hsa_circ_0007085	0.7513	4.5948	1.7272	0.1263	0.9105	-4.3554	stable
	hsa_circ_0002720	0.7511	2.5663	1.5789	0.1569	0.9508	-4.4159	stable
	hsa_circ_0005483	0.751	3.5335	2.0092	0.0831	0.8567	-4.2408	stable
	hsa_circ_0002680	0.7505	3.2634	2.0496	0.0782	0.8545	-4.2246	stable
	hsa_circ_0013222	0.7505	3.0345	1.7666	0.1192	0.9095	-4.3393	stable
	hsa_circ_0000288	0.7489	4.9134	2.278	0.0556	0.8424	-4.1348	stable
	hsa_circ_0062191	0.7484	3.0507	1.1614	0.2823	0.9567	-4.5795	stable
	hsa_circ_0062937	0.7481	3.3888	2.1538	0.0669	0.8424	-4.1832	stable
	hsa_circ_0006776	0.7472	3.4582	1.3609	0.2144	0.9567	-4.5033	stable
	hsa_circ_0058806	0.7454	4.3278	2.6114	0.0338	0.8228	-4.0112	stable
	hsa_circ_0003140	0.7454	2.8008	1.6907	0.1333	0.9173	-4.3704	stable
	hsa_circ_0025332	0.7454	3.4295	0.7997	0.4493	0.9567	-4.7005	stable
	hsa_circ_0004014	0.7447	3.1371	1.8486	0.1055	0.896	-4.3058	stable
	hsa_circ_0029984	0.7435	4.0048	2.4254	0.0446	0.8228	-4.079	stable
	hsa_circ_0006939	0.7431	2.7015	1.3906	0.2056	0.9567	-4.4916	stable
	hsa_circ_0000073	0.7428	3.3545	1.7345	0.125	0.9105	-4.3525	stable
	hsa_circ_0037104	0.7415	3.3001	1.7076	0.13	0.9127	-4.3635	stable
	hsa_circ_0015911	0.7405	3.9479	2.1618	0.0661	0.8424	-4.1801	stable
	hsa_circ_0001452	0.7385	2.7159	1.6467	0.1421	0.9248	-4.3883	stable
	hsa_circ_0071282	0.7374	3.1043	2.3671	0.0486	0.8276	-4.1008	stable
	hsa_circ_0027779	0.7373	2.4514	2.0265	0.081	0.8567	-4.2338	stable
	hsa_circ_0002904	0.7371	5.9031	0.369	0.7226	0.9701	-4.7978	stable
	hsa_circ_0021157	0.7364	2.8518	1.6677	0.1378	0.9178	-4.3798	stable
	hsa_circ_0003432	0.7358	3.9895	1.909	0.0965	0.8715	-4.2812	stable
	hsa_circ_0043599	0.7354	2.3942	1.5207	0.1707	0.9567	-4.4395	stable
	hsa_circ_0028644	0.7347	2.5956	1.1582	0.2835	0.9567	-4.5807	stable
	hsa_circ_0079262	0.7343	3.1361	1.5175	0.1715	0.9567	-4.4408	stable
	hsa_circ_0012823	0.7335	3.1804	1.612	0.1495	0.9392	-4.4025	stable
	hsa_circ_0004669	0.7333	2.6475	2.0741	0.0754	0.8457	-4.2148	stable
	hsa_circ_0034677	0.7327	3.0173	1.3457	0.219	0.9567	-4.5093	stable
	hsa_circ_0007263	0.732	2.6591	1.2895	0.2368	0.9567	-4.5311	stable
	hsa_circ_0001138	0.7316	2.9777	2.7695	0.0268	0.8228	-3.9562	stable
	hsa_circ_0063846	0.731	6.0382	2.6249	0.0331	0.8228	-4.0064	stable
	hsa_circ_0026378	0.7306	4.0014	2.0382	0.0796	0.8545	-4.2291	stable
	hsa_circ_0089315	0.7306	3.3524	1.739	0.1241	0.9105	-4.3506	stable
	hsa_circ_0007218	0.7299	2.411	1.7319	0.1254	0.9105	-4.3535	stable
	hsa_circ_0069738	0.7297	3.8619	1.4038	0.2017	0.9567	-4.4863	stable
	hsa_circ_0061260	0.7294	3.2602	1.0002	0.3494	0.9567	-4.6367	stable
	hsa_circ_0005955	0.7282	3.8667	1.2756	0.2414	0.9567	-4.5364	stable
	hsa_circ_0000319	0.7269	5.463	2.1666	0.0656	0.8424	-4.1782	stable
	hsa_circ_0003586	0.7268	2.5723	1.994	0.085	0.8567	-4.2469	stable
	hsa_circ_0051239	0.7256	6.9142	1.6878	0.1338	0.9173	-4.3715	stable
	hsa_circ_0030608	0.7249	3.135	2.5009	0.0398	0.8228	-4.051	stable
	hsa_circ_0037359	0.7246	2.5388	1.9538	0.0902	0.863	-4.2631	stable
	hsa_circ_0092294	0.7245	2.7231	3.5027	0.0094	0.8228	-3.7348	stable
	hsa_circ_0070659	0.7242	2.7341	2.0354	0.0799	0.8547	-4.2302	stable
	hsa_circ_0005632	0.724	3.0466	1.6713	0.1371	0.9178	-4.3783	stable
	hsa_circ_0045863	0.723	4.3	2.0455	0.0787	0.8545	-4.2262	stable
	hsa_circ_0006146	0.7224	2.4676	1.8975	0.0981	0.8758	-4.286	stable
	hsa_circ_0008675	0.7221	2.6111	2.8748	0.023	0.8228	-3.921	stable
	hsa_circ_0000784	0.7212	4.3688	2.5094	0.0393	0.8228	-4.0479	stable
	hsa_circ_0037911	0.72	3.9801	2.174	0.0649	0.8424	-4.1753	stable
	hsa_circ_0008409	0.7194	3.1039	1.1376	0.2915	0.9567	-4.5882	stable
	hsa_circ_0072309	0.7184	3.115	1.7811	0.1166	0.9071	-4.3334	stable
	hsa_circ_0081209	0.7173	2.9625	1.5939	0.1535	0.9483	-4.4098	stable
	hsa_circ_0032261	0.7166	3.3919	2.0069	0.0834	0.8567	-4.2417	stable
	hsa_circ_0083234	0.7146	3.5272	2.0957	0.073	0.8457	-4.2062	stable
	hsa_circ_0075048	0.7136	6.0429	1.4499	0.1889	0.9567	-4.468	stable
	hsa_circ_0018332	0.7135	2.8685	1.6268	0.1463	0.935	-4.3964	stable
	hsa_circ_0068702	0.7133	3.1918	1.7198	0.1277	0.9105	-4.3585	stable
	hsa_circ_0007577	0.7118	2.8075	2.1262	0.0697	0.8457	-4.1941	stable
	hsa_circ_0067735	0.7115	2.7089	1.962	0.0891	0.863	-4.2598	stable
	hsa_circ_0001653	0.7114	3.0624	1.4958	0.1769	0.9567	-4.4496	stable
	hsa_circ_0004952	0.7109	2.4243	1.7198	0.1277	0.9105	-4.3584	stable
	hsa_circ_0004127	0.7109	4.6455	1.1377	0.2914	0.9567	-4.5882	stable
	hsa_circ_0007209	0.7105	3.0948	1.4392	0.1919	0.9567	-4.4723	stable
	hsa_circ_0087659	0.7092	3.1484	2.0256	0.0811	0.8567	-4.2342	stable
	hsa_circ_0081055	0.7089	7.1027	2.8405	0.0241	0.8228	-3.9324	stable
	hsa_circ_0000607	0.7082	3.9093	2.1467	0.0676	0.8424	-4.186	stable
	hsa_circ_0077659	0.7081	2.9102	1.2892	0.237	0.9567	-4.5312	stable
	hsa_circ_0005644	0.708	3.0827	1.0668	0.3203	0.9567	-4.6137	stable
	hsa_circ_0004289	0.7079	2.3918	1.9699	0.0881	0.8585	-4.2566	stable
	hsa_circ_0007915	0.7075	3.8246	2.4734	0.0415	0.8228	-4.0611	stable
	hsa_circ_0030254	0.7068	2.429	2.7369	0.0281	0.8228	-3.9674	stable
	hsa_circ_0004643	0.7064	3.4799	2.0929	0.0733	0.8457	-4.2073	stable
	hsa_circ_0005371	0.7063	4.2289	2.8226	0.0248	0.8228	-3.9383	stable
	hsa_circ_0002879	0.7058	3.3528	1.0477	0.3284	0.9567	-4.6204	stable
	hsa_circ_0070700	0.7056	2.9961	1.517	0.1716	0.9567	-4.441	stable
	hsa_circ_0002055	0.7055	2.6659	2.2505	0.0579	0.8424	-4.1454	stable
	hsa_circ_0003893	0.7054	6.4461	0.971	0.3628	0.9567	-4.6466	stable
	hsa_circ_0023944	0.7052	3.4844	1.4551	0.1876	0.9567	-4.4659	stable
	hsa_circ_0009167	0.7034	4.0296	2.2179	0.0608	0.8424	-4.1581	stable
	hsa_circ_0064648	0.7033	3.2697	1.0265	0.3377	0.9567	-4.6277	stable
	hsa_circ_0021570	0.7032	2.7619	1.6735	0.1367	0.9178	-4.3774	stable
	hsa_circ_0005623	0.7027	7.2453	2.098	0.0727	0.8457	-4.2053	stable
	hsa_circ_0080731	0.7018	5.3442	1.9944	0.0849	0.8567	-4.2467	stable
	hsa_circ_0015204	0.7017	4.4847	2.6536	0.0318	0.8228	-3.9963	stable
	hsa_circ_0030670	0.7011	2.3659	2.3718	0.0483	0.8271	-4.0991	stable
	hsa_circ_0072547	0.7009	3.306	1.8806	0.1006	0.8793	-4.2928	stable
	hsa_circ_0081485	0.7008	2.4754	2.21	0.0615	0.8424	-4.1612	stable
	hsa_circ_0073820	0.7004	2.4279	2.5411	0.0375	0.8228	-4.0364	stable
	hsa_circ_0076794	0.7003	2.6262	1.3551	0.2161	0.9567	-4.5056	stable
	hsa_circ_0008697	0.7001	4.1979	2.2869	0.0548	0.8424	-4.1314	stable
	hsa_circ_0006963	0.7	4.868	3.1723	0.015	0.8228	-3.8277	stable
	hsa_circ_0007380	0.6996	3.5017	1.6746	0.1365	0.9178	-4.3769	stable
	hsa_circ_0001734	0.6988	2.8877	2.6157	0.0336	0.8228	-4.0097	stable
	hsa_circ_0031433	0.6982	3.5634	1.3605	0.2145	0.9567	-4.5035	stable
	hsa_circ_0048683	0.6978	3.3088	1.925	0.0942	0.8664	-4.2748	stable
	hsa_circ_0005202	0.6972	2.3552	1.6869	0.134	0.9173	-4.3719	stable
	hsa_circ_0041915	0.6969	5.4516	1.1099	0.3025	0.9567	-4.5983	stable
	hsa_circ_0001577	0.6956	3.8874	2.8564	0.0236	0.8228	-3.9271	stable
	hsa_circ_0006847	0.6956	2.7464	1.617	0.1484	0.9386	-4.4004	stable
	hsa_circ_0011898	0.6953	2.7398	1.3018	0.2328	0.9567	-4.5263	stable
	hsa_circ_0002869	0.6951	3.7128	1.481	0.1807	0.9567	-4.4555	stable
	hsa_circ_0002301	0.6944	2.7601	2.0935	0.0732	0.8457	-4.2071	stable
	hsa_circ_0004260	0.6936	3.1699	2.571	0.0359	0.8228	-4.0256	stable
	hsa_circ_0004951	0.6934	2.837	2.9624	0.0202	0.8228	-3.8926	stable
	hsa_circ_0000270	0.6932	4.3766	2.4989	0.0399	0.8228	-4.0518	stable
	hsa_circ_0000826	0.6932	2.8809	2.1223	0.0701	0.8457	-4.1956	stable
	hsa_circ_0005626	0.6929	3.0859	2.416	0.0452	0.8228	-4.0824	stable
	hsa_circ_0088251	0.6925	2.5142	2.0312	0.0804	0.8567	-4.2319	stable
	hsa_circ_0020336	0.6914	4.8437	3.0077	0.0189	0.8228	-3.8782	stable
	hsa_circ_0029069	0.6914	2.3859	1.4772	0.1817	0.9567	-4.4571	stable
	hsa_circ_0023056	0.6909	5.098	3.1073	0.0164	0.8228	-3.8473	stable
	hsa_circ_0021352	0.6907	2.3905	1.471	0.1833	0.9567	-4.4595	stable
	hsa_circ_0047318	0.6897	2.4793	1.4391	0.1919	0.9567	-4.4723	stable
	hsa_circ_0004097	0.6878	2.5029	1.2282	0.2577	0.9567	-4.5545	stable
	hsa_circ_0069227	0.6877	2.7842	1.7856	0.1159	0.9065	-4.3316	stable
	hsa_circ_0072568	0.6874	3.3471	1.6322	0.1452	0.9344	-4.3942	stable
	hsa_circ_0009964	0.6872	2.9982	1.63	0.1457	0.9344	-4.3951	stable
	hsa_circ_0026462	0.6871	5.204	2.9949	0.0193	0.8228	-3.8823	stable
	hsa_circ_0036044	0.6865	4.2056	2.1452	0.0678	0.8424	-4.1866	stable
	hsa_circ_0022537	0.6864	3.6632	3.4426	0.0102	0.8228	-3.7509	stable
	hsa_circ_0009250	0.6863	3.4682	2.1309	0.0692	0.8457	-4.1922	stable
	hsa_circ_0087192	0.6862	3.2759	1.8844	0.1001	0.8793	-4.2913	stable
	hsa_circ_0008420	0.6851	2.7021	1.7044	0.1306	0.9127	-4.3647	stable
	hsa_circ_0010735	0.6849	3.9209	2.1954	0.0629	0.8424	-4.1669	stable
	hsa_circ_0002780	0.6843	3.6328	1.6571	0.14	0.921	-4.3841	stable
	hsa_circ_0004194	0.6842	3.8594	1.213	0.2632	0.9567	-4.5603	stable
	hsa_circ_0061346	0.6837	6.6325	1.2252	0.2588	0.9567	-4.5557	stable
	hsa_circ_0001649	0.6836	2.8346	1.3027	0.2326	0.9567	-4.526	stable
	hsa_circ_0026074	0.683	7.1839	2.2577	0.0573	0.8424	-4.1426	stable
	hsa_circ_0021553	0.6829	2.3279	2.2494	0.058	0.8424	-4.1459	stable
	hsa_circ_0040786	0.6829	3.7499	1.6459	0.1423	0.9248	-4.3886	stable
	hsa_circ_0053441	0.6821	4.4493	0.9595	0.3682	0.9567	-4.6504	stable
	hsa_circ_0086088	0.6815	3.5106	2.4506	0.0429	0.8228	-4.0696	stable
	hsa_circ_0005752	0.6811	6.0025	1.0304	0.336	0.9567	-4.6264	stable
	hsa_circ_0006693	0.6809	3.3403	1.5423	0.1654	0.9567	-4.4308	stable
	hsa_circ_0002938	0.6808	7.0124	1.3504	0.2175	0.9567	-4.5074	stable
	hsa_circ_0000445	0.6802	2.7108	1.7459	0.1229	0.9105	-4.3478	stable
	hsa_circ_0018401	0.6795	3.5436	1.9432	0.0917	0.863	-4.2674	stable
	hsa_circ_0071616	0.6792	4.0178	2.5474	0.0372	0.8228	-4.0341	stable
	hsa_circ_0032457	0.6791	3.0198	1.6887	0.1337	0.9173	-4.3712	stable
	hsa_circ_0005154	0.6781	4.2424	2.6742	0.0308	0.8228	-3.989	stable
	hsa_circ_0017443	0.676	3.524	1.8707	0.1021	0.8867	-4.2969	stable
	hsa_circ_0083465	0.6758	3.3993	2.4528	0.0428	0.8228	-4.0688	stable
	hsa_circ_0086483	0.6749	3.2059	2.7296	0.0284	0.8228	-3.9699	stable
	hsa_circ_0001656	0.6749	2.6613	2.1675	0.0655	0.8424	-4.1778	stable
	hsa_circ_0007930	0.6747	3.2348	1.8539	0.1047	0.8942	-4.3037	stable
	hsa_circ_0001395	0.674	2.4624	2.1627	0.066	0.8424	-4.1797	stable
	hsa_circ_0086447	0.6729	2.9694	2.376	0.048	0.8271	-4.0974	stable
	hsa_circ_0001543	0.6721	3.217	0.8456	0.4248	0.9567	-4.6867	stable
	hsa_circ_0038117	0.6714	3.1597	1.2373	0.2545	0.9567	-4.5511	stable
	hsa_circ_0026155	0.6711	2.7781	1.3053	0.2317	0.9567	-4.525	stable
	hsa_circ_0008932	0.6709	3.1963	1.7953	0.1142	0.9065	-4.3276	stable
	hsa_circ_0000592	0.6708	2.7061	1.8391	0.107	0.8961	-4.3097	stable
	hsa_circ_0023908	0.6708	3.9634	1.2468	0.2513	0.9567	-4.5475	stable
	hsa_circ_0006295	0.6702	4.126	2.4534	0.0427	0.8228	-4.0685	stable
	hsa_circ_0008120	0.6694	3.3024	1.6117	0.1496	0.9392	-4.4026	stable
	hsa_circ_0052095	0.6692	3.5904	2.8815	0.0227	0.8228	-3.9188	stable
	hsa_circ_0006952	0.6679	3.3293	1.1307	0.2942	0.9567	-4.5907	stable
	hsa_circ_0043302	0.6668	2.9378	1.6856	0.1343	0.9173	-4.3724	stable
	hsa_circ_0075826	0.6668	2.8372	1.5384	0.1664	0.9567	-4.4324	stable
	hsa_circ_0006597	0.6663	2.8988	1.9306	0.0934	0.8652	-4.2725	stable
	hsa_circ_0001300	0.6662	2.5543	1.3603	0.2145	0.9567	-4.5035	stable
	hsa_circ_0001645	0.6651	3.3222	1.7005	0.1314	0.9129	-4.3664	stable
	hsa_circ_0090031	0.6635	2.3606	2.7692	0.0268	0.8228	-3.9563	stable
	hsa_circ_0046689	0.6635	4.0336	1.4459	0.19	0.9567	-4.4696	stable
	hsa_circ_0030286	0.6634	2.6795	1.6289	0.1459	0.9344	-4.3956	stable
	hsa_circ_0003979	0.6613	6.8963	0.3733	0.7196	0.9696	-4.7971	stable
	hsa_circ_0003226	0.6606	3.2262	1.5016	0.1755	0.9567	-4.4472	stable
	hsa_circ_0030180	0.6601	2.6051	1.3377	0.2214	0.9567	-4.5124	stable
	hsa_circ_0064996	0.6596	4.2791	2.7348	0.0282	0.8228	-3.9681	stable
	hsa_circ_0072587	0.6595	3.9327	2.5728	0.0358	0.8228	-4.025	stable
	hsa_circ_0019612	0.6587	3.8214	1.3846	0.2073	0.9567	-4.4939	stable
	hsa_circ_0060828	0.6586	6.5233	0.4068	0.6959	0.9682	-4.7918	stable
	hsa_circ_0000102	0.6581	10.2816	2.3856	0.0473	0.8268	-4.0939	stable
	hsa_circ_0072251	0.6574	3.6483	2.0637	0.0766	0.8513	-4.2189	stable
	hsa_circ_0084889	0.6574	2.6035	1.5404	0.1659	0.9567	-4.4316	stable
	hsa_circ_0087120	0.6568	4.6991	1.3847	0.2073	0.9567	-4.4939	stable
	hsa_circ_0079363	0.6567	3.2115	2.0711	0.0757	0.8457	-4.216	stable
	hsa_circ_0002677	0.6565	2.3733	2.3571	0.0494	0.8285	-4.1046	stable
	hsa_circ_0023569	0.656	4.0235	1.1527	0.2856	0.9567	-4.5827	stable
	hsa_circ_0000416	0.6558	4.2555	1.422	0.1966	0.9567	-4.4791	stable
	hsa_circ_0058274	0.6549	3.6904	1.9947	0.0849	0.8567	-4.2466	stable
	hsa_circ_0042459	0.6542	4.6938	2.7259	0.0285	0.8228	-3.9711	stable
	hsa_circ_0002954	0.6542	3.4492	1.7402	0.1239	0.9105	-4.3501	stable
	hsa_circ_0007286	0.6534	3.1757	1.8927	0.0988	0.8773	-4.2879	stable
	hsa_circ_0044879	0.6529	4.1678	2.1243	0.0699	0.8457	-4.1948	stable
	hsa_circ_0001933	0.6528	2.3934	1.9265	0.094	0.8661	-4.2742	stable
	hsa_circ_0001345	0.6525	3.1108	1.2189	0.2611	0.9567	-4.558	stable
	hsa_circ_0008595	0.6523	2.3776	1.451	0.1886	0.9567	-4.4675	stable
	hsa_circ_0090410	0.6514	3.4672	2.2674	0.0564	0.8424	-4.1389	stable
	hsa_circ_0002985	0.6509	2.3287	1.4145	0.1987	0.9567	-4.4821	stable
	hsa_circ_0064022	0.6496	2.9698	2.1424	0.0681	0.8424	-4.1877	stable
	hsa_circ_0008911	0.6491	3.2906	2.0715	0.0757	0.8457	-4.2158	stable
	hsa_circ_0008604	0.649	3.3062	1.6203	0.1477	0.9377	-4.3991	stable
	hsa_circ_0013966	0.6488	3.4141	2.2033	0.0621	0.8424	-4.1638	stable
	hsa_circ_0073339	0.6484	3.8458	1.997	0.0846	0.8567	-4.2457	stable
	hsa_circ_0000279	0.6483	3.2238	1.576	0.1576	0.9514	-4.4171	stable
	hsa_circ_0030388	0.6479	2.5153	2.1908	0.0633	0.8424	-4.1687	stable
	hsa_circ_0083111	0.6476	3.2488	1.7468	0.1227	0.9105	-4.3474	stable
	hsa_circ_0071439	0.6469	3.3041	1.3304	0.2237	0.9567	-4.5152	stable
	hsa_circ_0007976	0.6467	3.4401	1.6624	0.1389	0.9194	-4.3819	stable
	hsa_circ_0066814	0.6457	3.493	1.4864	0.1793	0.9567	-4.4533	stable
	hsa_circ_0064810	0.6455	3.9361	3.1347	0.0158	0.8228	-3.839	stable
	hsa_circ_0000369	0.6451	2.3267	2.7018	0.0296	0.8228	-3.9794	stable
	hsa_circ_0008192	0.6449	4.0696	1.3044	0.232	0.9567	-4.5253	stable
	hsa_circ_0003121	0.6445	3.1281	1.0108	0.3447	0.9567	-4.6331	stable
	hsa_circ_0020657	0.643	2.6119	1.5465	0.1645	0.9567	-4.4291	stable
	hsa_circ_0003661	0.643	3.1187	0.9527	0.3714	0.9567	-4.6527	stable
	hsa_circ_0037681	0.6428	2.8267	1.9856	0.0861	0.8571	-4.2503	stable
	hsa_circ_0009490	0.6426	2.3791	1.3275	0.2246	0.9567	-4.5164	stable
	hsa_circ_0006747	0.6421	3.6435	0.9165	0.3889	0.9567	-4.6645	stable
	hsa_circ_0027119	0.6415	4.0797	0.8424	0.4265	0.9567	-4.6877	stable
	hsa_circ_0090360	0.6414	3.7253	1.832	0.1082	0.8962	-4.3126	stable
	hsa_circ_0054254	0.6412	5.1879	0.3429	0.7414	0.9733	-4.8016	stable
	hsa_circ_0024865	0.6406	2.3494	1.4393	0.1918	0.9567	-4.4722	stable
	hsa_circ_0005490	0.6398	2.3876	2.385	0.0473	0.8268	-4.0941	stable
	hsa_circ_0000469	0.6393	3.2144	2.4937	0.0403	0.8228	-4.0537	stable
	hsa_circ_0031757	0.6393	4.3666	2.1583	0.0665	0.8424	-4.1814	stable
	hsa_circ_0005957	0.6375	4.5685	1.493	0.1776	0.9567	-4.4507	stable
	hsa_circ_0004079	0.6374	4.4238	1.6565	0.1401	0.921	-4.3843	stable
	hsa_circ_0080885	0.6366	2.6788	1.3508	0.2174	0.9567	-4.5073	stable
	hsa_circ_0007883	0.6364	3.7828	1.6447	0.1426	0.9248	-4.3891	stable
	hsa_circ_0055054	0.6351	4.1281	2.5134	0.0391	0.8228	-4.0465	stable
	hsa_circ_0007408	0.6346	8.6089	1.5836	0.1558	0.9508	-4.414	stable
	hsa_circ_0000155	0.6343	4.5634	2.6781	0.0306	0.8228	-3.9877	stable
	hsa_circ_0000810	0.634	2.6395	2.0021	0.084	0.8567	-4.2436	stable
	hsa_circ_0072688	0.634	3.9938	1.9085	0.0965	0.8715	-4.2815	stable
	hsa_circ_0001961	0.6337	2.6914	1.982	0.0865	0.8571	-4.2517	stable
	hsa_circ_0006535	0.6334	2.9373	1.7333	0.1252	0.9105	-4.3529	stable
	hsa_circ_0006502	0.6334	7.4883	1.6741	0.1366	0.9178	-4.3771	stable
	hsa_circ_0062163	0.6331	4.1547	2.1855	0.0638	0.8424	-4.1707	stable
	hsa_circ_0002544	0.6327	2.8099	2.1248	0.0699	0.8457	-4.1946	stable
	hsa_circ_0045337	0.6324	2.834	1.0916	0.31	0.9567	-4.6048	stable
	hsa_circ_0000283	0.6321	2.9028	1.4993	0.176	0.9567	-4.4482	stable
	hsa_circ_0047288	0.632	2.3279	2.6729	0.0309	0.8228	-3.9895	stable
	hsa_circ_0008389	0.6319	11.8549	2.5701	0.0359	0.8228	-4.026	stable
	hsa_circ_0019608	0.6311	4.0253	1.023	0.3392	0.9567	-4.6289	stable
	hsa_circ_0000660	0.6297	2.8922	1.3712	0.2113	0.9567	-4.4993	stable
	hsa_circ_0002810	0.6296	3.5766	1.7935	0.1145	0.9065	-4.3283	stable
	hsa_circ_0013055	0.6293	7.3559	2.8488	0.0238	0.8228	-3.9296	stable
	hsa_circ_0003653	0.6292	3.07	1.1002	0.3064	0.9567	-4.6017	stable
	hsa_circ_0000038	0.629	3.7067	1.0441	0.33	0.9567	-4.6216	stable
	hsa_circ_0000240	0.6288	2.3498	2.2824	0.0552	0.8424	-4.1331	stable
	hsa_circ_0000748	0.6283	3.8781	2.1127	0.0712	0.8457	-4.1994	stable
	hsa_circ_0001859	0.6282	2.8653	2.0845	0.0742	0.8457	-4.2106	stable
	hsa_circ_0001152	0.6281	2.4309	1.7653	0.1194	0.9095	-4.3399	stable
	hsa_circ_0000843	0.6277	4.6982	2.4464	0.0432	0.8228	-4.0711	stable
	hsa_circ_0008378	0.6272	2.7478	1.4857	0.1795	0.9567	-4.4536	stable
	hsa_circ_0070446	0.6269	2.3478	1.4724	0.183	0.9567	-4.459	stable
	hsa_circ_0011493	0.6259	3.1969	1.4838	0.18	0.9567	-4.4544	stable
	hsa_circ_0091652	0.6257	2.7121	1.8953	0.0985	0.8764	-4.2868	stable
	hsa_circ_0077276	0.6256	3.1707	1.7914	0.1149	0.9065	-4.3292	stable
	hsa_circ_0006388	0.6251	4.7459	1.6016	0.1518	0.9431	-4.4067	stable
	hsa_circ_0014205	0.6246	4.3005	2.4188	0.045	0.8228	-4.0814	stable
	hsa_circ_0023110	0.6245	3.5165	2.6539	0.0317	0.8228	-3.9962	stable
	hsa_circ_0077228	0.6242	2.3102	2.2626	0.0568	0.8424	-4.1407	stable
	hsa_circ_0023617	0.6238	5.6063	2.2189	0.0607	0.8424	-4.1577	stable
	hsa_circ_0003544	0.6237	2.4463	2.4541	0.0427	0.8228	-4.0683	stable
	hsa_circ_0002890	0.6237	3.4422	0.6755	0.5203	0.9567	-4.7347	stable
	hsa_circ_0073630	0.623	2.3255	2.0785	0.0749	0.8457	-4.213	stable
	hsa_circ_0004642	0.6229	3.0151	1.4964	0.1768	0.9567	-4.4493	stable
	hsa_circ_0007927	0.6216	3.5316	2.356	0.0494	0.8285	-4.105	stable
	hsa_circ_0076735	0.6213	2.4346	1.5224	0.1703	0.9567	-4.4388	stable
	hsa_circ_0003541	0.6213	3.4388	1.4801	0.181	0.9567	-4.4559	stable
	hsa_circ_0018838	0.6212	2.9851	1.9282	0.0938	0.8652	-4.2735	stable
	hsa_circ_0075663	0.6212	3.2196	1.1305	0.2943	0.9567	-4.5908	stable
	hsa_circ_0070521	0.6208	4.3406	1.7576	0.1208	0.9095	-4.343	stable
	hsa_circ_0000681	0.6208	5.1795	0.3457	0.7394	0.9733	-4.8012	stable
	hsa_circ_0001497	0.6206	6.6938	0.3854	0.711	0.9696	-4.7953	stable
	hsa_circ_0079845	0.6205	3.0541	1.0154	0.3426	0.9567	-4.6316	stable
	hsa_circ_0001694	0.6203	3.7774	1.4635	0.1853	0.9567	-4.4625	stable
	hsa_circ_0085800	0.6196	3.1363	2.7261	0.0285	0.8228	-3.9711	stable
	hsa_circ_0014206	0.6192	4.5463	1.7015	0.1312	0.9127	-4.3659	stable
	hsa_circ_0055947	0.6187	2.9843	1.9319	0.0932	0.8652	-4.272	stable
	hsa_circ_0045372	0.6176	3.939	2.6142	0.0337	0.8228	-4.0102	stable
	hsa_circ_0007733	0.6174	2.3501	1.364	0.2134	0.9567	-4.5021	stable
	hsa_circ_0020321	0.617	3.106	0.8927	0.4007	0.9567	-4.6721	stable
	hsa_circ_0059402	0.6156	2.7171	2.6686	0.0311	0.8228	-3.991	stable
	hsa_circ_0017469	0.6152	5.984	1.5928	0.1538	0.9489	-4.4103	stable
	hsa_circ_0003198	0.6148	2.4165	1.7332	0.1252	0.9105	-4.353	stable
	hsa_circ_0003566	0.6148	3.053	1.3465	0.2187	0.9567	-4.5089	stable
	hsa_circ_0006008	0.6138	3.7589	1.5833	0.1559	0.9508	-4.4142	stable
	hsa_circ_0060904	0.6134	3.4775	1.9214	0.0947	0.8666	-4.2762	stable
	hsa_circ_0034803	0.6131	2.7658	1.5038	0.1749	0.9567	-4.4464	stable
	hsa_circ_0018225	0.6123	5.1316	1.7151	0.1286	0.9105	-4.3604	stable
	hsa_circ_0082452	0.6122	4.1484	1.646	0.1423	0.9248	-4.3886	stable
	hsa_circ_0002302	0.6121	2.8818	1.9431	0.0917	0.863	-4.2674	stable
	hsa_circ_0007010	0.612	3.7937	0.8831	0.4055	0.9567	-4.6751	stable
	hsa_circ_0080543	0.6115	2.3006	1.7394	0.1241	0.9105	-4.3505	stable
	hsa_circ_0018069	0.6114	2.7051	1.2465	0.2513	0.9567	-4.5476	stable
	hsa_circ_0076055	0.6112	4.9688	1.5858	0.1553	0.9508	-4.4131	stable
	hsa_circ_0007455	0.6107	3.3853	1.5036	0.175	0.9567	-4.4464	stable
	hsa_circ_0049356	0.6102	8.9224	0.3524	0.7346	0.9731	-4.8002	stable
	hsa_circ_0001621	0.6098	3.0057	1.1902	0.2715	0.9567	-4.5688	stable
	hsa_circ_0001614	0.6096	3.5246	1.5814	0.1563	0.9508	-4.4149	stable
	hsa_circ_0033502	0.6095	3.8633	2.9042	0.022	0.8228	-3.9114	stable
	hsa_circ_0004237	0.6094	4.8528	1.7713	0.1183	0.9093	-4.3374	stable
	hsa_circ_0006050	0.6092	3.1544	2.5902	0.0349	0.8228	-4.0187	stable
	hsa_circ_0074323	0.6092	3.1438	1.1511	0.2863	0.9567	-4.5833	stable
	hsa_circ_0063739	0.6091	6.8983	2.39	0.047	0.8268	-4.0922	stable
	hsa_circ_0016229	0.6091	5.5204	0.443	0.6707	0.9655	-4.7856	stable
	hsa_circ_0000479	0.6085	4.0205	1.715	0.1286	0.9105	-4.3604	stable
	hsa_circ_0001890	0.6081	2.5152	1.6851	0.1344	0.9173	-4.3726	stable
	hsa_circ_0063811	0.607	7.6917	2.7209	0.0288	0.8228	-3.9728	stable
	hsa_circ_0005523	0.6063	2.796	1.8497	0.1054	0.896	-4.3054	stable
	hsa_circ_0078279	0.6063	3.2033	0.7837	0.458	0.9567	-4.7051	stable
	hsa_circ_0005866	0.6053	3.8863	0.9301	0.3822	0.9567	-4.6601	stable
	hsa_circ_0000317	0.6049	8.852	1.2153	0.2623	0.9567	-4.5594	stable
	hsa_circ_0062160	0.6047	4.3845	2.6367	0.0326	0.8228	-4.0022	stable
	hsa_circ_0062912	0.6046	2.987	1.2424	0.2528	0.9567	-4.5491	stable
	hsa_circ_0004315	0.6045	7.6258	2.0082	0.0832	0.8567	-4.2412	stable
	hsa_circ_0072132	0.6041	4.3721	2.1793	0.0644	0.8424	-4.1732	stable
	hsa_circ_0004148	0.604	3.9875	2.2802	0.0554	0.8424	-4.134	stable
	hsa_circ_0001472	0.6031	2.2828	2.2952	0.0541	0.8424	-4.1282	stable
	hsa_circ_0084010	0.6031	3.1166	0.9976	0.3506	0.9567	-4.6377	stable
	hsa_circ_0003658	0.603	3.1259	1.7493	0.1223	0.9105	-4.3464	stable
	hsa_circ_0002744	0.6029	2.9635	1.2374	0.2545	0.9567	-4.551	stable
	hsa_circ_0021783	0.6028	2.3451	1.4302	0.1943	0.9567	-4.4758	stable
	hsa_circ_0051756	0.6018	2.5147	2.6118	0.0338	0.8228	-4.011	stable
	hsa_circ_0002570	0.6015	4.1053	0.8485	0.4233	0.9567	-4.6859	stable
	hsa_circ_0043187	0.6013	2.3012	1.7265	0.1264	0.9105	-4.3557	stable
	hsa_circ_0008204	0.6009	2.3365	1.4027	0.2021	0.9567	-4.4868	stable
	hsa_circ_0007767	0.6008	2.9566	1.6029	0.1515	0.9422	-4.4062	stable
	hsa_circ_0000885	0.6002	3.1187	1.727	0.1263	0.9105	-4.3555	stable
	hsa_circ_0003567	0.5993	3.8843	0.9109	0.3916	0.9567	-4.6663	stable
	hsa_circ_0036905	0.5979	2.787	2.5267	0.0383	0.8228	-4.0416	stable
	hsa_circ_0020175	0.597	4.1906	1.3899	0.2057	0.9567	-4.4918	stable
	hsa_circ_0041670	0.5968	3.5157	1.4989	0.1761	0.9567	-4.4483	stable
	hsa_circ_0016723	0.5955	3.6766	2.3749	0.0481	0.8271	-4.0979	stable
	hsa_circ_0003166	0.5953	2.8907	2.2307	0.0596	0.8424	-4.1531	stable
	hsa_circ_0002958	0.5953	3.5556	1.7237	0.127	0.9105	-4.3568	stable
	hsa_circ_0000733	0.5936	3.2805	1.8125	0.1114	0.9048	-4.3206	stable
	hsa_circ_0001578	0.5936	3.7073	1.7557	0.1211	0.9095	-4.3438	stable
	hsa_circ_0028255	0.5933	5.0707	2.5866	0.0351	0.8228	-4.02	stable
	hsa_circ_0002014	0.5928	2.4971	1.9974	0.0846	0.8567	-4.2455	stable
	hsa_circ_0057319	0.5928	3.5708	1.1103	0.3023	0.9567	-4.5981	stable
	hsa_circ_0007807	0.5928	6.2686	0.3391	0.7441	0.9733	-4.8021	stable
	hsa_circ_0082572	0.5927	2.7397	1.264	0.2454	0.9567	-4.5409	stable
	hsa_circ_0003408	0.5924	3.6815	1.4321	0.1938	0.9567	-4.4751	stable
	hsa_circ_0001312	0.5923	4.3584	1.9536	0.0903	0.863	-4.2632	stable
	hsa_circ_0007459	0.5922	3.9897	1.7692	0.1187	0.9095	-4.3383	stable
	hsa_circ_0064993	0.5912	3.7347	1.4536	0.1879	0.9567	-4.4665	stable
	hsa_circ_0014437	0.5909	3.7517	2.1418	0.0681	0.8424	-4.1879	stable
	hsa_circ_0034294	0.5908	3.7496	0.9806	0.3584	0.9567	-4.6434	stable
	hsa_circ_0004672	0.5906	3.3512	1.5165	0.1717	0.9567	-4.4412	stable
	hsa_circ_0003152	0.5905	3.222	0.9288	0.3829	0.9567	-4.6605	stable
	hsa_circ_0040747	0.5898	2.3371	1.8358	0.1076	0.8961	-4.3111	stable
	hsa_circ_0029965	0.5897	4.3051	2.6331	0.0327	0.8228	-4.0035	stable
	hsa_circ_0019632	0.5893	3.9886	0.6234	0.5521	0.9568	-4.7477	stable
	hsa_circ_0015169	0.5882	2.3468	2.4424	0.0435	0.8228	-4.0726	stable
	hsa_circ_0000434	0.5882	3.564	1.312	0.2295	0.9567	-4.5224	stable
	hsa_circ_0011536	0.5877	4.1607	0.6193	0.5547	0.9569	-4.7486	stable
	hsa_circ_0037760	0.5876	5.0739	1.5089	0.1736	0.9567	-4.4443	stable
	hsa_circ_0006251	0.5875	2.3596	2.4222	0.0448	0.8228	-4.0801	stable
	hsa_circ_0076767	0.5873	9.3679	0.3775	0.7166	0.9696	-4.7965	stable
	hsa_circ_0078216	0.5865	3.793	1.5519	0.1632	0.9567	-4.4269	stable
	hsa_circ_0047814	0.5856	2.9653	1.3019	0.2328	0.9567	-4.5263	stable
	hsa_circ_0017979	0.5856	3.096	0.9511	0.3722	0.9567	-4.6532	stable
	hsa_circ_0071679	0.5855	3.3852	1.7388	0.1242	0.9105	-4.3507	stable
	hsa_circ_0017312	0.5844	3.2763	2.1971	0.0627	0.8424	-4.1662	stable
	hsa_circ_0013752	0.5844	3.2987	1.9081	0.0966	0.8715	-4.2816	stable
	hsa_circ_0043398	0.5838	2.418	1.6437	0.1428	0.9248	-4.3895	stable
	hsa_circ_0006107	0.5837	2.4411	1.4993	0.176	0.9567	-4.4482	stable
	hsa_circ_0005458	0.5832	3.7564	1.421	0.1969	0.9567	-4.4795	stable
	hsa_circ_0001509	0.5831	2.7227	1.6598	0.1394	0.9194	-4.383	stable
	hsa_circ_0014263	0.5825	2.6055	1.5161	0.1718	0.9567	-4.4414	stable
	hsa_circ_0000471	0.5825	4.9115	1.3326	0.223	0.9567	-4.5144	stable
	hsa_circ_0008823	0.5823	2.9442	1.884	0.1001	0.8793	-4.2914	stable
	hsa_circ_0014088	0.5823	2.8842	1.3242	0.2257	0.9567	-4.5176	stable
	hsa_circ_0074849	0.5822	2.9254	1.5227	0.1702	0.9567	-4.4387	stable
	hsa_circ_0005210	0.5817	3.9096	0.4243	0.6836	0.9665	-4.7889	stable
	hsa_circ_0002321	0.5813	2.9219	1.2672	0.2443	0.9567	-4.5397	stable
	hsa_circ_0000796	0.5813	3.0394	1.042	0.3309	0.9567	-4.6224	stable
	hsa_circ_0006947	0.5811	3.6374	1.2268	0.2582	0.9567	-4.555	stable
	hsa_circ_0007444	0.5808	6.4285	0.8911	0.4015	0.9567	-4.6726	stable
	hsa_circ_0042072	0.5803	2.317	1.7734	0.118	0.9079	-4.3365	stable
	hsa_circ_0083996	0.5801	3.5859	2.125	0.0699	0.8457	-4.1946	stable
	hsa_circ_0079948	0.5797	4.5428	2.3431	0.0504	0.8295	-4.1099	stable
	hsa_circ_0020397	0.5787	3.5031	1.4081	0.2005	0.9567	-4.4847	stable
	hsa_circ_0002487	0.5767	2.3429	2.2781	0.0555	0.8424	-4.1348	stable
	hsa_circ_0037896	0.5762	2.3165	1.7305	0.1257	0.9105	-4.3541	stable
	hsa_circ_0006859	0.5753	4.9699	1.243	0.2526	0.9567	-4.5489	stable
	hsa_circ_0000937	0.5751	11.9537	2.6986	0.0297	0.8228	-3.9806	stable
	hsa_circ_0022589	0.575	4.1323	1.5064	0.1742	0.9567	-4.4453	stable
	hsa_circ_0005839	0.5748	3.2077	1.3074	0.231	0.9567	-4.5242	stable
	hsa_circ_0008447	0.5747	2.3263	1.6685	0.1377	0.9178	-4.3794	stable
	hsa_circ_0001379	0.5744	3.1843	0.9394	0.3778	0.9567	-4.6571	stable
	hsa_circ_0079048	0.574	3.6766	1.2387	0.2541	0.9567	-4.5505	stable
	hsa_circ_0038066	0.5738	2.8007	1.8103	0.1117	0.9057	-4.3215	stable
	hsa_circ_0080189	0.5736	2.9069	1.0798	0.3148	0.9567	-4.609	stable
	hsa_circ_0004905	0.5731	4.8772	2.1497	0.0673	0.8424	-4.1848	stable
	hsa_circ_0015115	0.5728	2.4625	2.8133	0.0251	0.8228	-3.9414	stable
	hsa_circ_0004819	0.5726	5.0632	1.7911	0.1149	0.9065	-4.3293	stable
	hsa_circ_0082546	0.572	4.2564	1.1564	0.2842	0.9567	-4.5813	stable
	hsa_circ_0000192	0.5718	5.2872	2.4145	0.0453	0.8228	-4.083	stable
	hsa_circ_0001915	0.5716	3.594	2.1795	0.0644	0.8424	-4.1731	stable
	hsa_circ_0025135	0.5711	2.825	1.3963	0.2039	0.9567	-4.4893	stable
	hsa_circ_0048467	0.5707	12.6292	1.8822	0.1004	0.8793	-4.2921	stable
	hsa_circ_0075494	0.5706	2.4957	2.1512	0.0672	0.8424	-4.1842	stable
	hsa_circ_0000715	0.5702	5.4141	1.5415	0.1656	0.9567	-4.4311	stable
	hsa_circ_0029308	0.5701	3.8546	1.1918	0.2709	0.9567	-4.5682	stable
	hsa_circ_0050146	0.5699	4.1293	2.0009	0.0841	0.8567	-4.2441	stable
	hsa_circ_0035217	0.5699	2.5866	1.8984	0.098	0.8756	-4.2856	stable
	hsa_circ_0077783	0.569	2.4324	2.0167	0.0822	0.8567	-4.2378	stable
	hsa_circ_0024271	0.5685	2.3313	2.116	0.0708	0.8457	-4.1981	stable
	hsa_circ_0008284	0.5682	2.7043	2.2485	0.0581	0.8424	-4.1462	stable
	hsa_circ_0045590	0.5675	2.6425	2.1753	0.0648	0.8424	-4.1748	stable
	hsa_circ_0070727	0.5674	3.5515	1.406	0.2011	0.9567	-4.4855	stable
	hsa_circ_0039787	0.5664	4.0923	1.7629	0.1198	0.9095	-4.3408	stable
	hsa_circ_0078367	0.5659	4.2007	2.4918	0.0404	0.8228	-4.0544	stable
	hsa_circ_0054221	0.5656	2.2954	1.4927	0.1777	0.9567	-4.4508	stable
	hsa_circ_0002762	0.5656	4.2232	1.1849	0.2734	0.9567	-4.5708	stable
	hsa_circ_0072430	0.5653	4.4612	1.6923	0.1329	0.9169	-4.3697	stable
	hsa_circ_0035775	0.5651	4.1442	1.9221	0.0946	0.8666	-4.2759	stable
	hsa_circ_0004136	0.5651	5.0996	1.8956	0.0984	0.8764	-4.2867	stable
	hsa_circ_0003338	0.5646	3.7523	1.6957	0.1323	0.9168	-4.3683	stable
	hsa_circ_0001028	0.5638	3.2565	1.6548	0.1405	0.9219	-4.385	stable
	hsa_circ_0037100	0.5627	2.8472	1.8325	0.1081	0.8962	-4.3124	stable
	hsa_circ_0008789	0.5626	2.6127	2.3202	0.0522	0.8411	-4.1186	stable
	hsa_circ_0086241	0.5624	4.5122	2.1739	0.0649	0.8424	-4.1753	stable
	hsa_circ_0007472	0.5604	2.4578	1.164	0.2813	0.9567	-4.5785	stable
	hsa_circ_0039216	0.5599	5.0255	2.0714	0.0757	0.8457	-4.2159	stable
	hsa_circ_0001860	0.5599	4.9772	1.3891	0.206	0.9567	-4.4922	stable
	hsa_circ_0074491	0.5596	7.0842	0.3042	0.7695	0.9764	-4.8067	stable
	hsa_circ_0062688	0.5595	3.5593	1.3898	0.2058	0.9567	-4.4919	stable
	hsa_circ_0043816	0.5589	4.1468	2.3199	0.0522	0.8411	-4.1187	stable
	hsa_circ_0000622	0.5588	3.2821	2.4324	0.0441	0.8228	-4.0763	stable
	hsa_circ_0042799	0.5587	2.3197	1.4489	0.1892	0.9567	-4.4684	stable
	hsa_circ_0023313	0.5586	2.6172	1.54	0.166	0.9567	-4.4317	stable
	hsa_circ_0006518	0.5579	3.5877	1.1987	0.2684	0.9567	-4.5656	stable
	hsa_circ_0060927	0.5577	4.1126	1.3379	0.2214	0.9567	-4.5123	stable
	hsa_circ_0005451	0.5573	3.5026	1.208	0.265	0.9567	-4.5621	stable
	hsa_circ_0028196	0.5571	9.7177	1.6082	0.1504	0.9402	-4.404	stable
	hsa_circ_0072979	0.5568	5.1811	1.6899	0.1334	0.9173	-4.3707	stable
	hsa_circ_0034693	0.5568	2.6553	1.1239	0.2969	0.9567	-4.5932	stable
	hsa_circ_0021526	0.5566	2.6773	1.3131	0.2292	0.9567	-4.522	stable
	hsa_circ_0038757	0.5562	3.4377	2.5173	0.0389	0.8228	-4.0451	stable
	hsa_circ_0018403	0.5562	2.4526	1.5976	0.1527	0.945	-4.4083	stable
	hsa_circ_0005970	0.556	4.0261	1.9473	0.0911	0.863	-4.2657	stable
	hsa_circ_0006474	0.5557	2.3046	1.3201	0.227	0.9567	-4.5192	stable
	hsa_circ_0005967	0.5553	3.2582	1.9536	0.0903	0.863	-4.2632	stable
	hsa_circ_0005852	0.5546	3.1819	1.4828	0.1803	0.9567	-4.4548	stable
	hsa_circ_0061185	0.5539	4.0243	1.8466	0.1059	0.896	-4.3066	stable
	hsa_circ_0000115	0.5538	2.3303	2.3803	0.0477	0.8268	-4.0959	stable
	hsa_circ_0081626	0.5538	3.0457	1.333	0.2229	0.9567	-4.5142	stable
	hsa_circ_0021652	0.5537	4.7864	2.5041	0.0396	0.8228	-4.0499	stable
	hsa_circ_0085859	0.5516	3.2377	1.1943	0.27	0.9567	-4.5673	stable
	hsa_circ_0075366	0.5505	2.6892	1.5614	0.1609	0.9567	-4.423	stable
	hsa_circ_0069335	0.5503	3.5236	1.9976	0.0845	0.8567	-4.2454	stable
	hsa_circ_0079557	0.5502	4.0717	2.3662	0.0487	0.8276	-4.1012	stable
	hsa_circ_0000789	0.5502	2.3399	1.3303	0.2238	0.9567	-4.5153	stable
	hsa_circ_0011222	0.5499	2.327	1.8281	0.1088	0.8977	-4.3142	stable
	hsa_circ_0001218	0.5495	4.5248	1.9497	0.0908	0.863	-4.2648	stable
	hsa_circ_0008813	0.5475	4.662	1.648	0.1419	0.9248	-4.3878	stable
	hsa_circ_0063745	0.5475	2.3396	1.2492	0.2504	0.9567	-4.5465	stable
	hsa_circ_0064292	0.5469	4.0516	1.9978	0.0845	0.8567	-4.2454	stable
	hsa_circ_0005777	0.5469	3.0272	0.9297	0.3824	0.9567	-4.6602	stable
	hsa_circ_0061847	0.5464	2.9705	1.1784	0.2759	0.9567	-4.5732	stable
	hsa_circ_0045758	0.546	2.6409	1.4009	0.2026	0.9567	-4.4875	stable
	hsa_circ_0003982	0.5459	4.0418	1.5011	0.1756	0.9567	-4.4474	stable
	hsa_circ_0016650	0.5459	2.3852	1.4847	0.1798	0.9567	-4.4541	stable
	hsa_circ_0017403	0.5458	5.6089	1.949	0.0909	0.863	-4.2651	stable
	hsa_circ_0000731	0.5458	2.3531	1.8013	0.1132	0.9065	-4.3251	stable
	hsa_circ_0080183	0.5448	2.2932	1.435	0.193	0.9567	-4.474	stable
	hsa_circ_0006163	0.5447	2.2991	1.4375	0.1923	0.9567	-4.4729	stable
	hsa_circ_0002433	0.5445	3.7458	1.6108	0.1498	0.9392	-4.403	stable
	hsa_circ_0001205	0.5438	3.678	1.1081	0.3032	0.9567	-4.5989	stable
	hsa_circ_0076793	0.5437	2.7494	1.1044	0.3047	0.9567	-4.6003	stable
	hsa_circ_0000142	0.5434	4.5569	1.9793	0.0869	0.8571	-4.2528	stable
	hsa_circ_0003538	0.5432	2.5642	2.0497	0.0782	0.8545	-4.2245	stable
	hsa_circ_0022803	0.543	2.9198	1.2319	0.2564	0.9567	-4.5531	stable
	hsa_circ_0013353	0.5428	3.7224	1.6207	0.1476	0.9377	-4.3989	stable
	hsa_circ_0088200	0.5423	4.3993	1.7622	0.12	0.9095	-4.3411	stable
	hsa_circ_0082335	0.542	2.9349	0.9326	0.381	0.9567	-4.6593	stable
	hsa_circ_0026232	0.5418	3.3377	1.3616	0.2141	0.9567	-4.503	stable
	hsa_circ_0092346	0.5416	4.9675	1.9712	0.0879	0.8585	-4.2561	stable
	hsa_circ_0001269	0.5415	3.8937	1.9327	0.0931	0.8652	-4.2716	stable
	hsa_circ_0004564	0.5413	4.2289	2.0038	0.0837	0.8567	-4.2429	stable
	hsa_circ_0006324	0.5407	3.6785	1.7636	0.1197	0.9095	-4.3406	stable
	hsa_circ_0080166	0.5401	2.3382	1.5556	0.1623	0.9567	-4.4254	stable
	hsa_circ_0003188	0.5399	4.3967	1.4152	0.1985	0.9567	-4.4818	stable
	hsa_circ_0091104	0.5396	2.2974	2.19	0.0634	0.8424	-4.169	stable
	hsa_circ_0022382	0.5396	7.2195	0.5812	0.5787	0.9569	-4.7575	stable
	hsa_circ_0000564	0.5395	3.671	1.7808	0.1167	0.9071	-4.3335	stable
	hsa_circ_0068851	0.5389	4.6721	2.5056	0.0395	0.8228	-4.0493	stable
	hsa_circ_0024615	0.5388	4.8191	1.9969	0.0846	0.8567	-4.2457	stable
	hsa_circ_0008201	0.5388	2.305	1.3996	0.203	0.9567	-4.488	stable
	hsa_circ_0036580	0.5388	2.7168	1.3112	0.2298	0.9567	-4.5227	stable
	hsa_circ_0075681	0.5388	3.6995	1.0824	0.3138	0.9567	-4.6081	stable
	hsa_circ_0085096	0.5385	3.4357	1.6333	0.145	0.9344	-4.3938	stable
	hsa_circ_0047448	0.5383	2.5334	1.6723	0.1369	0.9178	-4.3779	stable
	hsa_circ_0043564	0.5383	2.6752	1.133	0.2933	0.9567	-4.5899	stable
	hsa_circ_0047891	0.5381	2.469	1.4841	0.1799	0.9567	-4.4543	stable
	hsa_circ_0091072	0.538	3.4238	1.2574	0.2476	0.9567	-4.5434	stable
	hsa_circ_0003065	0.538	3.7742	0.8909	0.4016	0.9567	-4.6727	stable
	hsa_circ_0010402	0.537	5.1661	1.4012	0.2025	0.9567	-4.4874	stable
	hsa_circ_0005437	0.5369	4.1885	1.9992	0.0843	0.8567	-4.2448	stable
	hsa_circ_0032482	0.5369	3.1453	1.946	0.0913	0.863	-4.2663	stable
	hsa_circ_0006901	0.5356	4.5449	1.3352	0.2222	0.9567	-4.5134	stable
	hsa_circ_0069443	0.5351	2.6201	1.5187	0.1712	0.9567	-4.4403	stable
	hsa_circ_0069837	0.535	2.5507	1.144	0.289	0.9567	-4.5859	stable
	hsa_circ_0087421	0.5348	2.271	1.6503	0.1414	0.9248	-4.3869	stable
	hsa_circ_0006623	0.5347	3.6748	2.4672	0.0419	0.8228	-4.0634	stable
	hsa_circ_0005783	0.5345	3.2395	1.2646	0.2452	0.9567	-4.5407	stable
	hsa_circ_0001899	0.5344	4.5349	1.702	0.1311	0.9127	-4.3657	stable
	hsa_circ_0034528	0.5344	6.8241	1.4011	0.2025	0.9567	-4.4874	stable
	hsa_circ_0029258	0.5342	2.3244	1.9863	0.086	0.8571	-4.25	stable
	hsa_circ_0001113	0.5341	3.8863	1.481	0.1807	0.9567	-4.4555	stable
	hsa_circ_0005898	0.5338	4.0619	1.0945	0.3088	0.9567	-4.6038	stable
	hsa_circ_0000403	0.5336	5.1505	2.1246	0.0699	0.8457	-4.1947	stable
	hsa_circ_0040147	0.5336	3.2979	1.3778	0.2093	0.9567	-4.4966	stable
	hsa_circ_0065623	0.5329	2.2842	1.4964	0.1768	0.9567	-4.4493	stable
	hsa_circ_0047997	0.5328	4.3193	1.9258	0.0941	0.8663	-4.2745	stable
	hsa_circ_0002076	0.5328	5.2983	1.715	0.1286	0.9105	-4.3604	stable
	hsa_circ_0001018	0.5328	4.0777	1.6191	0.148	0.9377	-4.3996	stable
	hsa_circ_0003332	0.5325	2.2834	1.4186	0.1976	0.9567	-4.4805	stable
	hsa_circ_0082734	0.5324	2.3708	1.5057	0.1744	0.9567	-4.4456	stable
	hsa_circ_0089823	0.5321	3.3549	1.6674	0.1379	0.9178	-4.3799	stable
	hsa_circ_0006475	0.5321	2.7472	1.2924	0.2359	0.9567	-4.53	stable
	hsa_circ_0002765	0.5321	6.2052	1.2313	0.2567	0.9567	-4.5533	stable
	hsa_circ_0002576	0.5321	2.8023	0.9908	0.3537	0.9567	-4.6399	stable
	hsa_circ_0006479	0.532	3.7586	1.6297	0.1457	0.9344	-4.3953	stable
	hsa_circ_0056754	0.5319	7.6961	2.4194	0.045	0.8228	-4.0812	stable
	hsa_circ_0006230	0.5316	2.7823	1.3952	0.2042	0.9567	-4.4898	stable
	hsa_circ_0088209	0.5315	5.4246	1.4131	0.1991	0.9567	-4.4827	stable
	hsa_circ_0029409	0.5315	3.9599	0.9879	0.355	0.9567	-4.6409	stable
	hsa_circ_0048113	0.5314	3.4756	1.2174	0.2616	0.9567	-4.5586	stable
	hsa_circ_0061251	0.5313	2.9677	0.6043	0.5641	0.9569	-4.7522	stable
	hsa_circ_0092297	0.5312	3.8142	0.9663	0.365	0.9567	-4.6482	stable
	hsa_circ_0075825	0.5308	2.8673	0.9575	0.3692	0.9567	-4.6511	stable
	hsa_circ_0001024	0.5306	3.8344	1.5917	0.154	0.9489	-4.4107	stable
	hsa_circ_0051161	0.5303	2.3578	2.1449	0.0678	0.8424	-4.1867	stable
	hsa_circ_0024951	0.5301	2.33	1.4768	0.1818	0.9567	-4.4572	stable
	hsa_circ_0006040	0.5299	4.7598	2.5624	0.0363	0.8228	-4.0287	stable
	hsa_circ_0000389	0.5293	4.2615	1.4585	0.1866	0.9567	-4.4646	stable
	hsa_circ_0060950	0.529	2.5492	1.3028	0.2325	0.9567	-4.5259	stable
	hsa_circ_0000347	0.5289	4.0844	2.305	0.0534	0.8424	-4.1245	stable
	hsa_circ_0035189	0.5288	4.0953	1.836	0.1075	0.8961	-4.311	stable
	hsa_circ_0006737	0.5288	2.9379	1.3517	0.2171	0.9567	-4.5069	stable
	hsa_circ_0030292	0.527	3.5344	1.8447	0.1061	0.896	-4.3074	stable
	hsa_circ_0028123	0.5267	4.0707	0.5701	0.5859	0.9574	-4.76	stable
	hsa_circ_0013607	0.5264	3.9595	1.8644	0.1031	0.8908	-4.2994	stable
	hsa_circ_0061825	0.5264	4.5156	1.5797	0.1567	0.9508	-4.4156	stable
	hsa_circ_0008035	0.5259	2.5214	1.6694	0.1375	0.9178	-4.379	stable
	hsa_circ_0042079	0.5253	3.8128	1.7336	0.1251	0.9105	-4.3528	stable
	hsa_circ_0005946	0.5251	3.3554	1.1904	0.2714	0.9567	-4.5687	stable
	hsa_circ_0000493	0.5248	2.327	1.8706	0.1022	0.8867	-4.2969	stable
	hsa_circ_0040969	0.5245	3.418	1.4829	0.1802	0.9567	-4.4548	stable
	hsa_circ_0007584	0.5242	2.5049	1.7335	0.1251	0.9105	-4.3529	stable
	hsa_circ_0061284	0.5238	4.8474	2.2528	0.0577	0.8424	-4.1445	stable
	hsa_circ_0003696	0.5233	2.2483	1.5462	0.1645	0.9567	-4.4292	stable
	hsa_circ_0069847	0.5229	3.1705	1.1343	0.2928	0.9567	-4.5894	stable
	hsa_circ_0004729	0.5227	2.5678	1.2304	0.257	0.9567	-4.5537	stable
	hsa_circ_0090371	0.5219	4.4474	2.4616	0.0422	0.8228	-4.0655	stable
	hsa_circ_0044248	0.5219	4.6429	2.309	0.053	0.8424	-4.1229	stable
	hsa_circ_0000094	0.5218	3.4906	2.1324	0.0691	0.8457	-4.1916	stable
	hsa_circ_0011422	0.5213	2.276	1.6113	0.1497	0.9392	-4.4027	stable
	hsa_circ_0084522	0.5212	2.3179	1.512	0.1729	0.9567	-4.443	stable
	hsa_circ_0020273	0.5209	3.2684	1.0549	0.3253	0.9567	-4.6178	stable
	hsa_circ_0004128	0.5207	2.5982	1.778	0.1172	0.9072	-4.3347	stable
	hsa_circ_0047322	0.5207	3.482	1.2752	0.2416	0.9567	-4.5366	stable
	hsa_circ_0058850	0.5206	2.9194	2.0804	0.0747	0.8457	-4.2123	stable
	hsa_circ_0001059	0.52	2.2873	1.4958	0.1769	0.9567	-4.4496	stable
	hsa_circ_0003264	0.5199	4.7253	2.2722	0.056	0.8424	-4.137	stable
	hsa_circ_0004878	0.5194	3.217	0.9927	0.3528	0.9567	-4.6393	stable
	hsa_circ_0000566	0.5193	3.9957	1.9156	0.0955	0.8686	-4.2786	stable
	hsa_circ_0002052	0.5193	4.8276	1.3346	0.2224	0.9567	-4.5136	stable
	hsa_circ_0003916	0.5189	3.296	1.2972	0.2343	0.9567	-4.5281	stable
	hsa_circ_0026309	0.5188	3.6149	1.2558	0.2481	0.9567	-4.544	stable
	hsa_circ_0047720	0.5186	3.3412	1.2863	0.2379	0.9567	-4.5323	stable
	hsa_circ_0070933	0.5181	2.9086	1.0701	0.3189	0.9567	-4.6125	stable
	hsa_circ_0047075	0.5179	2.8802	1.3434	0.2197	0.9567	-4.5101	stable
	hsa_circ_0000066	0.5173	2.3206	1.4303	0.1943	0.9567	-4.4758	stable
	hsa_circ_0008036	0.5169	4.8816	2.0664	0.0763	0.8498	-4.2179	stable
	hsa_circ_0070190	0.5167	4.7342	2.5424	0.0374	0.8228	-4.0359	stable
	hsa_circ_0002822	0.5166	4.2652	2.0015	0.084	0.8567	-4.2438	stable
	hsa_circ_0005093	0.5166	2.7994	1.1936	0.2702	0.9567	-4.5675	stable
	hsa_circ_0035442	0.5161	2.2697	1.4266	0.1953	0.9567	-4.4773	stable
	hsa_circ_0031584	0.516	2.3183	1.5205	0.1707	0.9567	-4.4396	stable
	hsa_circ_0002619	0.5159	3.284	1.2969	0.2344	0.9567	-4.5282	stable
	hsa_circ_0051077	0.5158	7.5619	1.2066	0.2655	0.9567	-4.5627	stable
	hsa_circ_0063300	0.5156	5.0324	1.6817	0.135	0.9178	-4.374	stable
	hsa_circ_0002905	0.5156	2.8595	1.13	0.2945	0.9567	-4.591	stable
	hsa_circ_0008491	0.515	3.3564	1.0458	0.3293	0.9567	-4.621	stable
	hsa_circ_0001122	0.5148	3.1483	1.2977	0.2342	0.9567	-4.5279	stable
	hsa_circ_0000893	0.5139	3.0972	1.507	0.1741	0.9567	-4.4451	stable
	hsa_circ_0004457	0.5137	4.9293	1.3871	0.2066	0.9567	-4.493	stable
	hsa_circ_0005315	0.5135	3.5019	1.5957	0.1531	0.9464	-4.4091	stable
	hsa_circ_0007587	0.513	4.6185	1.723	0.1271	0.9105	-4.3571	stable
	hsa_circ_0001866	0.5129	4.2947	1.4945	0.1773	0.9567	-4.4501	stable
	hsa_circ_0076337	0.5122	2.2755	1.4611	0.1859	0.9567	-4.4635	stable
	hsa_circ_0008452	0.5115	2.8119	1.36	0.2146	0.9567	-4.5037	stable
	hsa_circ_0082149	0.5115	3.3625	0.9068	0.3937	0.9567	-4.6676	stable
	hsa_circ_0086740	0.5107	3.7396	1.4286	0.1948	0.9567	-4.4765	stable
	hsa_circ_0060193	0.5105	2.426	1.2123	0.2634	0.9567	-4.5605	stable
	hsa_circ_0000110	0.5104	3.7475	2.4224	0.0448	0.8228	-4.0801	stable
	hsa_circ_0025841	0.5103	2.3001	1.5804	0.1566	0.9508	-4.4153	stable
	hsa_circ_0085159	0.5103	2.8665	1.5127	0.1727	0.9567	-4.4427	stable
	hsa_circ_0065637	0.5101	4.2322	1.7021	0.1311	0.9127	-4.3657	stable
	hsa_circ_0017688	0.5092	3.7499	1.1172	0.2996	0.9567	-4.5956	stable
	hsa_circ_0081778	0.5089	4.2302	2.2134	0.0612	0.8424	-4.1598	stable
	hsa_circ_0006235	0.5086	2.297	1.6787	0.1356	0.9178	-4.3752	stable
	hsa_circ_0007860	0.5084	3.3074	1.5917	0.154	0.9489	-4.4107	stable
	hsa_circ_0016413	0.5079	3.0124	1.5832	0.1559	0.9508	-4.4142	stable
	hsa_circ_0007201	0.5076	3.1439	0.948	0.3737	0.9567	-4.6542	stable
	hsa_circ_0003790	0.5075	2.3766	1.9405	0.092	0.863	-4.2685	stable
	hsa_circ_0037897	0.5073	2.932	1.4073	0.2007	0.9567	-4.4849	stable
	hsa_circ_0001716	0.5067	3.1165	1.2837	0.2388	0.9567	-4.5333	stable
	hsa_circ_0025946	0.5065	3.8697	1.3913	0.2054	0.9567	-4.4913	stable
	hsa_circ_0003071	0.5063	3.8531	1.2929	0.2357	0.9567	-4.5298	stable
	hsa_circ_0006543	0.5063	4.2285	1.129	0.2949	0.9567	-4.5913	stable
	hsa_circ_0000757	0.5058	3.8973	1.8021	0.1131	0.9065	-4.3248	stable
	hsa_circ_0042451	0.5058	2.6569	1.2873	0.2376	0.9567	-4.532	stable
	hsa_circ_0001450	0.5057	2.2596	1.5823	0.1561	0.9508	-4.4145	stable
	hsa_circ_0002011	0.5056	2.8375	1.9325	0.0932	0.8652	-4.2717	stable
	hsa_circ_0004913	0.5054	2.8047	1.9579	0.0897	0.863	-4.2615	stable
	hsa_circ_0030586	0.5053	3.9244	2.0222	0.0815	0.8567	-4.2356	stable
	hsa_circ_0007379	0.5047	3.2415	0.9854	0.3562	0.9567	-4.6418	stable
	hsa_circ_0005450	0.5044	4.1216	2.2618	0.0569	0.8424	-4.141	stable
	hsa_circ_0007091	0.5039	2.2751	1.7073	0.1301	0.9127	-4.3636	stable
	hsa_circ_0084666	0.5035	3.7047	2.1565	0.0666	0.8424	-4.1821	stable
	hsa_circ_0002957	0.503	4.5952	2.1438	0.0679	0.8424	-4.1871	stable
	hsa_circ_0001510	0.5029	3.9849	1.5215	0.1705	0.9567	-4.4392	stable
	hsa_circ_0020396	0.5028	4.044	1.7443	0.1232	0.9105	-4.3484	stable
	hsa_circ_0070635	0.5027	4.0188	1.9357	0.0927	0.8652	-4.2704	stable
	hsa_circ_0071935	0.5027	4.9875	1.4049	0.2014	0.9567	-4.4859	stable
	hsa_circ_0078486	0.502	4.5892	1.5076	0.1739	0.9567	-4.4448	stable
	hsa_circ_0001808	0.5018	2.736	1.5525	0.163	0.9567	-4.4267	stable
	hsa_circ_0067938	0.5017	2.8364	0.8876	0.4033	0.9567	-4.6737	stable
	hsa_circ_0047382	0.5015	5.7145	1.9982	0.0844	0.8567	-4.2452	stable
	hsa_circ_0015279	0.5012	3.2893	2.0454	0.0787	0.8545	-4.2262	stable
	hsa_circ_0007521	0.5012	5.4129	1.4359	0.1928	0.9567	-4.4736	stable
	hsa_circ_0050873	0.4999	2.285	1.8914	0.099	0.8776	-4.2884	stable
	hsa_circ_0074187	0.4999	2.2621	1.6289	0.1459	0.9344	-4.3956	stable
	hsa_circ_0060303	0.4996	4.1724	2.4768	0.0413	0.8228	-4.0599	stable
	hsa_circ_0005585	0.4995	4.583	2.529	0.0382	0.8228	-4.0408	stable
	hsa_circ_0004684	0.4993	2.349	1.953	0.0903	0.863	-4.2634	stable
	hsa_circ_0089486	0.4992	2.8822	0.9061	0.394	0.9567	-4.6678	stable
	hsa_circ_0060056	0.4989	6.4983	2.0394	0.0794	0.8545	-4.2287	stable
	hsa_circ_0031668	0.4989	3.3853	1.007	0.3464	0.9567	-4.6344	stable
	hsa_circ_0062426	0.4988	3.4225	1.0077	0.3461	0.9567	-4.6342	stable
	hsa_circ_0002884	0.4987	4.8075	1.3623	0.2139	0.9567	-4.5027	stable
	hsa_circ_0000326	0.4986	9.6871	0.982	0.3577	0.9567	-4.6429	stable
	hsa_circ_0031569	0.4984	5.5959	1.836	0.1075	0.8961	-4.311	stable
	hsa_circ_0009461	0.4982	4.0492	2.3711	0.0483	0.8271	-4.0993	stable
	hsa_circ_0031113	0.4982	3.6194	1.1465	0.288	0.9567	-4.5849	stable
	hsa_circ_0031460	0.4978	4.2073	1.8539	0.1047	0.8942	-4.3037	stable
	hsa_circ_0009377	0.4977	2.8013	1.1355	0.2923	0.9567	-4.589	stable
	hsa_circ_0032969	0.4975	2.2819	1.9597	0.0894	0.863	-4.2607	stable
	hsa_circ_0069087	0.497	5.5767	2.0435	0.0789	0.8545	-4.227	stable
	hsa_circ_0044287	0.4967	4.0525	0.6916	0.5108	0.9567	-4.7305	stable
	hsa_circ_0036566	0.4963	3.9815	2.0078	0.0832	0.8567	-4.2413	stable
	hsa_circ_0003819	0.496	4.2722	1.2929	0.2357	0.9567	-4.5298	stable
	hsa_circ_0059181	0.4959	11.7705	2.1954	0.0629	0.8424	-4.1669	stable
	hsa_circ_0008514	0.4959	6.985	1.2814	0.2395	0.9567	-4.5342	stable
	hsa_circ_0054673	0.4958	4.5882	2.0485	0.0783	0.8545	-4.225	stable
	hsa_circ_0000572	0.4958	3.4774	1.123	0.2973	0.9567	-4.5935	stable
	hsa_circ_0001069	0.4958	2.6119	0.7992	0.4496	0.9567	-4.7006	stable
	hsa_circ_0008951	0.4957	4.0867	0.6764	0.5198	0.9567	-4.7345	stable
	hsa_circ_0072255	0.4954	5.1885	2.1416	0.0681	0.8424	-4.188	stable
	hsa_circ_0004409	0.4954	3.5304	1.2412	0.2532	0.9567	-4.5496	stable
	hsa_circ_0002930	0.4953	2.3487	1.6652	0.1384	0.9182	-4.3808	stable
	hsa_circ_0052247	0.4953	3.0134	0.9841	0.3568	0.9567	-4.6422	stable
	hsa_circ_0070574	0.4952	2.9833	1.449	0.1892	0.9567	-4.4683	stable
	hsa_circ_0040719	0.4952	4.0704	1.4313	0.194	0.9567	-4.4754	stable
	hsa_circ_0003770	0.4951	6.8783	1.4842	0.1799	0.9567	-4.4542	stable
	hsa_circ_0000213	0.4938	4.3923	1.6205	0.1477	0.9377	-4.399	stable
	hsa_circ_0007878	0.4929	6.6286	1.2556	0.2482	0.9567	-4.5441	stable
	hsa_circ_0008295	0.4929	3.2713	0.7114	0.4991	0.9567	-4.7253	stable
	hsa_circ_0017803	0.4928	3.706	1.9322	0.0932	0.8652	-4.2718	stable
	hsa_circ_0038825	0.4925	2.4392	0.9473	0.374	0.9567	-4.6545	stable
	hsa_circ_0080052	0.4925	3.1669	0.8092	0.4442	0.9567	-4.6977	stable
	hsa_circ_0077755	0.4924	3.3499	1.7048	0.1305	0.9127	-4.3646	stable
	hsa_circ_0017777	0.4923	3.7151	1.404	0.2017	0.9567	-4.4863	stable
	hsa_circ_0000532	0.4921	3.9032	1.9721	0.0878	0.8585	-4.2557	stable
	hsa_circ_0016781	0.4921	3.8969	1.3382	0.2213	0.9567	-4.5122	stable
	hsa_circ_0060461	0.492	10.0688	1.8599	0.1038	0.8917	-4.3012	stable
	hsa_circ_0003633	0.4918	3.7485	0.9855	0.3561	0.9567	-4.6417	stable
	hsa_circ_0008981	0.4914	3.6524	2.3497	0.0499	0.8295	-4.1074	stable
	hsa_circ_0009160	0.491	2.2531	1.5003	0.1758	0.9567	-4.4478	stable
	hsa_circ_0039522	0.4907	2.7238	1.4669	0.1844	0.9567	-4.4612	stable
	hsa_circ_0017728	0.4901	6.812	2.4426	0.0434	0.8228	-4.0725	stable
	hsa_circ_0008137	0.4898	2.6796	1.2041	0.2664	0.9567	-4.5636	stable
	hsa_circ_0059865	0.4897	3.0043	1.5573	0.1619	0.9567	-4.4247	stable
	hsa_circ_0000864	0.4894	4.5341	0.8509	0.4221	0.9567	-4.6851	stable
	hsa_circ_0007407	0.4893	2.8794	1.3588	0.215	0.9567	-4.5041	stable
	hsa_circ_0001792	0.4892	2.5804	1.2904	0.2366	0.9567	-4.5308	stable
	hsa_circ_0013167	0.4889	2.2693	1.4885	0.1788	0.9567	-4.4525	stable
	hsa_circ_0039626	0.4881	9.8496	1.7537	0.1215	0.9099	-4.3446	stable
	hsa_circ_0081258	0.4878	2.6737	1.4991	0.1761	0.9567	-4.4483	stable
	hsa_circ_0006378	0.4878	3.1204	0.875	0.4096	0.9567	-4.6777	stable
	hsa_circ_0084353	0.4875	4.4512	2.4084	0.0457	0.8255	-4.0853	stable
	hsa_circ_0005964	0.4874	3.8661	1.2605	0.2466	0.9567	-4.5422	stable
	hsa_circ_0024326	0.4872	2.7592	1.4587	0.1866	0.9567	-4.4645	stable
	hsa_circ_0001486	0.4872	2.8434	0.9751	0.3609	0.9567	-4.6452	stable
	hsa_circ_0000234	0.4867	2.8983	1.4577	0.1869	0.9567	-4.4649	stable
	hsa_circ_0042722	0.4867	2.7835	1.1546	0.2849	0.9567	-4.582	stable
	hsa_circ_0030958	0.4863	2.8189	1.0619	0.3224	0.9567	-4.6154	stable
	hsa_circ_0023064	0.4862	3.46	1.7347	0.1249	0.9105	-4.3524	stable
	hsa_circ_0000763	0.486	7.9022	2.0441	0.0788	0.8545	-4.2268	stable
	hsa_circ_0008765	0.4856	2.4313	1.5072	0.174	0.9567	-4.445	stable
	hsa_circ_0000087	0.4856	2.6534	1.0889	0.3111	0.9567	-4.6058	stable
	hsa_circ_0006879	0.4853	3.9345	1.6683	0.1377	0.9178	-4.3795	stable
	hsa_circ_0006141	0.485	2.8243	2.276	0.0557	0.8424	-4.1356	stable
	hsa_circ_0000629	0.4847	3.3761	1.1097	0.3026	0.9567	-4.5983	stable
	hsa_circ_0002551	0.4843	3.8854	1.5189	0.1711	0.9567	-4.4403	stable
	hsa_circ_0084735	0.4841	4.6207	2.1446	0.0678	0.8424	-4.1868	stable
	hsa_circ_0034970	0.4841	2.607	1.3626	0.2138	0.9567	-4.5026	stable
	hsa_circ_0003145	0.484	4.4275	1.974	0.0876	0.8585	-4.2549	stable
	hsa_circ_0003069	0.484	2.9674	1.5734	0.1582	0.9532	-4.4182	stable
	hsa_circ_0023940	0.484	2.3048	1.3744	0.2103	0.9567	-4.498	stable
	hsa_circ_0001935	0.484	3.3449	1.1167	0.2998	0.9567	-4.5958	stable
	hsa_circ_0038312	0.4836	2.248	2.0383	0.0795	0.8545	-4.2291	stable
	hsa_circ_0008945	0.4829	2.3244	1.4182	0.1977	0.9567	-4.4806	stable
	hsa_circ_0034619	0.4826	3.936	1.7606	0.1202	0.9095	-4.3418	stable
	hsa_circ_0029416	0.4823	2.2899	1.9189	0.0951	0.8686	-4.2772	stable
	hsa_circ_0050525	0.4821	2.6459	1.3589	0.215	0.9567	-4.5041	stable
	hsa_circ_0038661	0.4817	2.607	1.3951	0.2042	0.9567	-4.4898	stable
	hsa_circ_0059616	0.4817	3.6156	1.3413	0.2203	0.9567	-4.511	stable
	hsa_circ_0003828	0.4816	4.0216	1.8077	0.1121	0.9065	-4.3225	stable
	hsa_circ_0092332	0.4816	10.0291	1.717	0.1282	0.9105	-4.3596	stable
	hsa_circ_0016921	0.4815	3.2232	1.4555	0.1875	0.9567	-4.4658	stable
	hsa_circ_0059988	0.4813	4.2417	2.0997	0.0726	0.8457	-4.2046	stable
	hsa_circ_0054947	0.4811	3.8772	1.3745	0.2103	0.9567	-4.498	stable
	hsa_circ_0082250	0.481	4.3266	1.2897	0.2368	0.9567	-4.531	stable
	hsa_circ_0050486	0.4809	3.9618	0.8483	0.4234	0.9567	-4.6859	stable
	hsa_circ_0017306	0.4807	3.1763	1.5048	0.1747	0.9567	-4.446	stable
	hsa_circ_0003153	0.4806	3.0603	1.39	0.2057	0.9567	-4.4918	stable
	hsa_circ_0091581	0.4805	2.3576	1.4769	0.1818	0.9567	-4.4572	stable
	hsa_circ_0018402	0.4801	3.0302	1.4615	0.1858	0.9567	-4.4633	stable
	hsa_circ_0003031	0.4799	2.3108	1.3784	0.2091	0.9567	-4.4964	stable
	hsa_circ_0000793	0.4799	2.5369	1.3723	0.2109	0.9567	-4.4988	stable
	hsa_circ_0056048	0.4791	2.5401	1.8348	0.1077	0.8961	-4.3115	stable
	hsa_circ_0024371	0.4781	3.4711	2.3169	0.0524	0.8424	-4.1199	stable
	hsa_circ_0092280	0.4775	2.2998	2.0779	0.075	0.8457	-4.2133	stable
	hsa_circ_0000728	0.4771	3.7018	1.903	0.0973	0.8732	-4.2837	stable
	hsa_circ_0020255	0.4766	3.5447	1.7333	0.1252	0.9105	-4.3529	stable
	hsa_circ_0003549	0.4763	4.4967	1.0632	0.3218	0.9567	-4.6149	stable
	hsa_circ_0004717	0.4763	3.0425	1.0066	0.3465	0.9567	-4.6346	stable
	hsa_circ_0036315	0.4762	5.7248	2.0984	0.0727	0.8457	-4.2051	stable
	hsa_circ_0006390	0.4762	5.5737	0.3398	0.7437	0.9733	-4.802	stable
	hsa_circ_0078619	0.4757	4.7323	1.9837	0.0863	0.8571	-4.251	stable
	hsa_circ_0007344	0.4757	3.8112	1.3684	0.2121	0.9567	-4.5003	stable
	hsa_circ_0036117	0.4752	4.3744	1.9177	0.0952	0.8686	-4.2777	stable
	hsa_circ_0043785	0.4752	2.336	1.4093	0.2002	0.9567	-4.4842	stable
	hsa_circ_0004622	0.4751	4.2455	1.0189	0.341	0.9567	-4.6303	stable
	hsa_circ_0089837	0.475	5.1152	0.8952	0.3994	0.9567	-4.6713	stable
	hsa_circ_0007858	0.4748	3.5516	1.1988	0.2683	0.9567	-4.5656	stable
	hsa_circ_0077913	0.4746	3.6406	1.1348	0.2926	0.9567	-4.5892	stable
	hsa_circ_0005977	0.474	2.331	1.4741	0.1825	0.9567	-4.4583	stable
	hsa_circ_0014022	0.4738	6.4396	2.4469	0.0432	0.8228	-4.0709	stable
	hsa_circ_0003430	0.4738	3.4913	1.1478	0.2875	0.9567	-4.5845	stable
	hsa_circ_0006382	0.4727	4.4404	1.2964	0.2346	0.9567	-4.5284	stable
	hsa_circ_0006810	0.4725	3.53	1.0546	0.3255	0.9567	-4.618	stable
	hsa_circ_0037809	0.4721	3.8432	1.0872	0.3118	0.9567	-4.6064	stable
	hsa_circ_0045537	0.472	2.3302	1.9954	0.0848	0.8567	-4.2463	stable
	hsa_circ_0000489	0.4719	4.5787	1.2151	0.2624	0.9567	-4.5595	stable
	hsa_circ_0049255	0.4706	3.8395	1.8027	0.113	0.9065	-4.3246	stable
	hsa_circ_0001479	0.4702	3.4723	1.3282	0.2244	0.9567	-4.5161	stable
	hsa_circ_0007383	0.4701	4.2226	1.7633	0.1198	0.9095	-4.3407	stable
	hsa_circ_0011862	0.4695	3.0448	1.816	0.1108	0.9047	-4.3191	stable
	hsa_circ_0004070	0.4687	4.1272	2.2273	0.0599	0.8424	-4.1544	stable
	hsa_circ_0001599	0.4686	3.0643	1.8476	0.1057	0.896	-4.3062	stable
	hsa_circ_0003593	0.4686	3.3468	1.3853	0.2071	0.9567	-4.4937	stable
	hsa_circ_0088281	0.4683	4.1831	1.8612	0.1036	0.8917	-4.3007	stable
	hsa_circ_0091669	0.4681	3.8913	1.46	0.1862	0.9567	-4.4639	stable
	hsa_circ_0018746	0.4679	3.6843	1.196	0.2693	0.9567	-4.5666	stable
	hsa_circ_0092180	0.4678	4.6018	1.9452	0.0914	0.863	-4.2666	stable
	hsa_circ_0004453	0.4678	3.059	1.0901	0.3106	0.9567	-4.6054	stable
	hsa_circ_0020407	0.4675	5.154	1.7749	0.1177	0.9078	-4.3359	stable
	hsa_circ_0001791	0.4675	2.4813	1.6013	0.1519	0.9431	-4.4068	stable
	hsa_circ_0091558	0.4672	2.4446	1.3988	0.2032	0.9567	-4.4883	stable
	hsa_circ_0004580	0.467	3.5185	1.8251	0.1093	0.898	-4.3154	stable
	hsa_circ_0032304	0.4669	3.0349	1.0972	0.3077	0.9567	-4.6028	stable
	hsa_circ_0069776	0.4667	4.0132	1.2775	0.2408	0.9567	-4.5357	stable
	hsa_circ_0012969	0.4663	3.9753	1.216	0.2621	0.9567	-4.5591	stable
	hsa_circ_0084904	0.4661	4.7277	1.864	0.1031	0.8908	-4.2995	stable
	hsa_circ_0074047	0.4658	4.1657	1.601	0.152	0.9431	-4.407	stable
	hsa_circ_0002504	0.4654	4.0716	2.1455	0.0677	0.8424	-4.1865	stable
	hsa_circ_0041154	0.465	2.8022	1.2582	0.2473	0.9567	-4.5431	stable
	hsa_circ_0082778	0.4649	2.7696	1.2609	0.2464	0.9567	-4.5421	stable
	hsa_circ_0082096	0.4647	3.075	1.2058	0.2658	0.9567	-4.563	stable
	hsa_circ_0002743	0.4645	3.0206	1.5624	0.1607	0.9567	-4.4226	stable
	hsa_circ_0010430	0.4644	3.547	1.1729	0.278	0.9567	-4.5752	stable
	hsa_circ_0047650	0.4644	3.8964	1.0033	0.348	0.9567	-4.6357	stable
	hsa_circ_0068481	0.4643	6.3527	2.2278	0.0599	0.8424	-4.1542	stable
	hsa_circ_0082077	0.4643	3.2727	0.8584	0.4181	0.9567	-4.6828	stable
	hsa_circ_0004706	0.464	3.2298	1.5807	0.1565	0.9508	-4.4152	stable
	hsa_circ_0061554	0.4637	6.11	2.2456	0.0583	0.8424	-4.1473	stable
	hsa_circ_0063822	0.4633	3.5938	1.0191	0.341	0.9567	-4.6303	stable
	hsa_circ_0001726	0.463	5.196	1.6449	0.1425	0.9248	-4.3891	stable
	hsa_circ_0022142	0.4629	2.6163	1.5084	0.1737	0.9567	-4.4445	stable
	hsa_circ_0012717	0.4623	2.3482	1.4549	0.1876	0.9567	-4.466	stable
	hsa_circ_0001537	0.4623	3.4493	0.9617	0.3672	0.9567	-4.6497	stable
	hsa_circ_0003611	0.4622	5.6598	0.5597	0.5925	0.9592	-4.7623	stable
	hsa_circ_0006505	0.4621	3.5871	1.1372	0.2917	0.9567	-4.5884	stable
	hsa_circ_0072788	0.462	2.231	1.5914	0.1541	0.9489	-4.4109	stable
	hsa_circ_0007322	0.4613	3.7163	1.1247	0.2966	0.9567	-4.5929	stable
	hsa_circ_0070739	0.461	4.83	1.328	0.2245	0.9567	-4.5162	stable
	hsa_circ_0015261	0.4607	4.2631	1.4152	0.1985	0.9567	-4.4818	stable
	hsa_circ_0035403	0.4605	3.4405	0.9538	0.3709	0.9567	-4.6523	stable
	hsa_circ_0004509	0.4604	3.6823	1.6049	0.1511	0.9422	-4.4054	stable
	hsa_circ_0001035	0.4604	5.4669	1.3403	0.2206	0.9567	-4.5114	stable
	hsa_circ_0082108	0.4603	2.6016	1.617	0.1484	0.9386	-4.4004	stable
	hsa_circ_0000130	0.4603	3.0425	1.3524	0.2169	0.9567	-4.5066	stable
	hsa_circ_0061694	0.46	4.2361	1.393	0.2049	0.9567	-4.4906	stable
	hsa_circ_0080845	0.4599	5.3236	1.421	0.1969	0.9567	-4.4795	stable
	hsa_circ_0080576	0.4592	2.9223	0.9554	0.3701	0.9567	-4.6518	stable
	hsa_circ_0018309	0.4588	3.0772	0.6304	0.5478	0.9567	-4.746	stable
	hsa_circ_0070100	0.4582	2.7905	1.6435	0.1428	0.9248	-4.3896	stable
	hsa_circ_0023858	0.458	2.7135	0.7444	0.4801	0.9567	-4.7162	stable
	hsa_circ_0004234	0.4579	3.9602	1.6957	0.1323	0.9168	-4.3683	stable
	hsa_circ_0001020	0.4578	5.4649	1.1826	0.2743	0.9567	-4.5716	stable
	hsa_circ_0057753	0.4576	2.3105	1.6662	0.1382	0.9178	-4.3804	stable
	hsa_circ_0080337	0.4576	3.5838	1.4636	0.1853	0.9567	-4.4625	stable
	hsa_circ_0063411	0.4575	9.6602	2.0424	0.079	0.8545	-4.2274	stable
	hsa_circ_0071475	0.4573	3.8837	1.4905	0.1783	0.9567	-4.4517	stable
	hsa_circ_0034616	0.4571	2.4371	1.7923	0.1147	0.9065	-4.3288	stable
	hsa_circ_0000464	0.457	4.1593	1.5813	0.1564	0.9508	-4.415	stable
	hsa_circ_0021650	0.4567	4.3304	2.0909	0.0735	0.8457	-4.2081	stable
	hsa_circ_0001524	0.4556	3.7527	1.6802	0.1353	0.9178	-4.3747	stable
	hsa_circ_0011929	0.4554	3.5257	0.3804	0.7145	0.9696	-4.7961	stable
	hsa_circ_0001061	0.455	2.2848	1.6035	0.1514	0.9422	-4.4059	stable
	hsa_circ_0070703	0.4549	3.4752	2.0083	0.0832	0.8567	-4.2411	stable
	hsa_circ_0025395	0.4547	12.1211	2.1638	0.0659	0.8424	-4.1793	stable
	hsa_circ_0001869	0.4547	3.7866	1.0859	0.3123	0.9567	-4.6069	stable
	hsa_circ_0059187	0.4546	3.9609	1.8901	0.0992	0.8776	-4.2889	stable
	hsa_circ_0002972	0.4545	11.78	2.0808	0.0746	0.8457	-4.2121	stable
	hsa_circ_0000802	0.4542	11.6194	1.9792	0.0869	0.8571	-4.2529	stable
	hsa_circ_0001258	0.4542	5.9852	1.1626	0.2818	0.9567	-4.579	stable
	hsa_circ_0082547	0.4535	3.5608	0.9176	0.3883	0.9567	-4.6641	stable
	hsa_circ_0030039	0.4534	3.4795	1.6453	0.1424	0.9248	-4.3889	stable
	hsa_circ_0078543	0.4533	2.5313	1.881	0.1006	0.8793	-4.2927	stable
	hsa_circ_0030235	0.4532	3.5069	1.3491	0.2179	0.9567	-4.5079	stable
	hsa_circ_0055243	0.4529	3.6118	1.8802	0.1007	0.8793	-4.293	stable
	hsa_circ_0003252	0.4529	4.0379	1.5637	0.1604	0.9567	-4.4221	stable
	hsa_circ_0001172	0.4525	2.4445	1.6072	0.1506	0.9404	-4.4044	stable
	hsa_circ_0006878	0.4524	2.205	1.9722	0.0878	0.8585	-4.2557	stable
	hsa_circ_0044885	0.4518	6.0761	1.8464	0.1059	0.896	-4.3067	stable
	hsa_circ_0001659	0.4516	4.0408	1.5258	0.1694	0.9567	-4.4375	stable
	hsa_circ_0007992	0.4515	4.4685	1.5026	0.1752	0.9567	-4.4468	stable
	hsa_circ_0084606	0.4511	4.63	1.8404	0.1068	0.896	-4.3092	stable
	hsa_circ_0002117	0.4511	4.6608	1.0367	0.3332	0.9567	-4.6242	stable
	hsa_circ_0005073	0.451	6.4242	2.2326	0.0595	0.8424	-4.1524	stable
	hsa_circ_0006435	0.4505	4.256	1.4947	0.1772	0.9567	-4.45	stable
	hsa_circ_0071375	0.45	2.9992	1.7607	0.1202	0.9095	-4.3417	stable
	hsa_circ_0081943	0.45	3.5331	1.6729	0.1368	0.9178	-4.3776	stable
	hsa_circ_0027485	0.4496	2.7458	1.2264	0.2584	0.9567	-4.5552	stable
	hsa_circ_0012787	0.4494	2.7492	1.2158	0.2622	0.9567	-4.5592	stable
	hsa_circ_0018380	0.4491	2.2625	1.7781	0.1172	0.9072	-4.3346	stable
	hsa_circ_0034537	0.449	8.0815	1.2709	0.243	0.9567	-4.5383	stable
	hsa_circ_0005489	0.4486	2.287	1.5549	0.1625	0.9567	-4.4257	stable
	hsa_circ_0014877	0.4485	5.1682	1.327	0.2248	0.9567	-4.5165	stable
	hsa_circ_0061396	0.4485	4.236	0.9574	0.3692	0.9567	-4.6511	stable
	hsa_circ_0003066	0.4483	3.8475	1.2511	0.2498	0.9567	-4.5458	stable
	hsa_circ_0050205	0.4476	3.4566	1.9599	0.0894	0.863	-4.2607	stable
	hsa_circ_0064170	0.4476	3.5429	1.7358	0.1247	0.9105	-4.3519	stable
	hsa_circ_0087008	0.4476	3.3566	0.9274	0.3836	0.9567	-4.661	stable
	hsa_circ_0052712	0.4474	3.4954	1.5046	0.1747	0.9567	-4.446	stable
	hsa_circ_0021506	0.447	4.7015	1.7942	0.1144	0.9065	-4.328	stable
	hsa_circ_0052834	0.4465	2.5553	1.1325	0.2935	0.9567	-4.5901	stable
	hsa_circ_0023685	0.4464	8.5072	0.2904	0.7796	0.979	-4.8084	stable
	hsa_circ_0002198	0.4453	4.0875	0.5573	0.5941	0.9599	-4.7629	stable
	hsa_circ_0079619	0.445	4.5967	0.9616	0.3672	0.9567	-4.6497	stable
	hsa_circ_0000521	0.4449	2.4803	1.0856	0.3125	0.9567	-4.607	stable
	hsa_circ_0000591	0.4449	3.9691	0.6862	0.5139	0.9567	-4.7319	stable
	hsa_circ_0006660	0.4447	2.2946	1.8777	0.1011	0.8811	-4.294	stable
	hsa_circ_0067344	0.4447	2.9957	0.9502	0.3726	0.9567	-4.6535	stable
	hsa_circ_0005896	0.4445	5.8655	1.979	0.0869	0.8571	-4.2529	stable
	hsa_circ_0070397	0.4444	3.1388	1.0402	0.3317	0.9567	-4.623	stable
	hsa_circ_0000842	0.4441	3.4678	1.5034	0.175	0.9567	-4.4465	stable
	hsa_circ_0001032	0.444	4.1328	2.1213	0.0702	0.8457	-4.196	stable
	hsa_circ_0061985	0.444	3.9717	0.8936	0.4003	0.9567	-4.6718	stable
	hsa_circ_0003304	0.444	3.6046	0.8161	0.4404	0.9567	-4.6956	stable
	hsa_circ_0049377	0.4438	4.374	0.9251	0.3847	0.9567	-4.6617	stable
	hsa_circ_0015164	0.4436	2.9422	1.4501	0.1889	0.9567	-4.4679	stable
	hsa_circ_0004575	0.4435	3.1186	1.1466	0.288	0.9567	-4.5849	stable
	hsa_circ_0068482	0.4432	2.4744	1.1236	0.297	0.9567	-4.5933	stable
	hsa_circ_0064080	0.4431	3.739	2.2087	0.0616	0.8424	-4.1617	stable
	hsa_circ_0001334	0.4431	10.9831	1.647	0.1421	0.9248	-4.3882	stable
	hsa_circ_0024824	0.4431	4.1601	1.5752	0.1578	0.9519	-4.4175	stable
	hsa_circ_0073237	0.443	2.2616	1.3812	0.2083	0.9567	-4.4953	stable
	hsa_circ_0034414	0.4429	2.3553	1.1956	0.2695	0.9567	-4.5668	stable
	hsa_circ_0071129	0.4421	3.5902	1.1976	0.2688	0.9567	-4.566	stable
	hsa_circ_0007148	0.4419	7.0455	1.5372	0.1667	0.9567	-4.4329	stable
	hsa_circ_0024892	0.4416	5.2342	2.0755	0.0752	0.8457	-4.2142	stable
	hsa_circ_0050263	0.4416	3.3468	1.6305	0.1456	0.9344	-4.3949	stable
	hsa_circ_0056433	0.4413	3.0288	1.3482	0.2182	0.9567	-4.5083	stable
	hsa_circ_0006729	0.4408	2.1984	1.4107	0.1998	0.9567	-4.4836	stable
	hsa_circ_0021110	0.4408	2.9515	0.9731	0.3619	0.9567	-4.6459	stable
	hsa_circ_0039929	0.4404	4.7538	0.794	0.4524	0.9567	-4.7021	stable
	hsa_circ_0026524	0.4403	6.0122	2.0986	0.0727	0.8457	-4.205	stable
	hsa_circ_0007317	0.4403	2.6414	0.7664	0.4677	0.9567	-4.7101	stable
	hsa_circ_0034293	0.4403	5.7803	0.4245	0.6835	0.9665	-4.7889	stable
	hsa_circ_0084677	0.4402	2.6704	1.1242	0.2968	0.9567	-4.5931	stable
	hsa_circ_0000762	0.4398	3.2963	0.7088	0.5006	0.9567	-4.7259	stable
	hsa_circ_0049963	0.4397	3.6361	1.4261	0.1955	0.9567	-4.4775	stable
	hsa_circ_0008459	0.4395	3.5337	1.5883	0.1548	0.9508	-4.4121	stable
	hsa_circ_0028098	0.4395	2.327	1.3883	0.2062	0.9567	-4.4925	stable
	hsa_circ_0007903	0.4394	3.0187	1.3107	0.23	0.9567	-4.5229	stable
	hsa_circ_0008498	0.4391	2.467	1.4302	0.1943	0.9567	-4.4758	stable
	hsa_circ_0000390	0.4391	3.5924	0.7235	0.492	0.9567	-4.722	stable
	hsa_circ_0050139	0.4384	5.1456	1.5744	0.1579	0.9524	-4.4178	stable
	hsa_circ_0062709	0.4384	3.8014	0.7976	0.4504	0.9567	-4.7011	stable
	hsa_circ_0001100	0.4384	4.3426	0.4455	0.669	0.9655	-4.7852	stable
	hsa_circ_0000190	0.4381	3.8236	0.8043	0.4468	0.9567	-4.6991	stable
	hsa_circ_0060055	0.438	7.7537	1.4264	0.1954	0.9567	-4.4774	stable
	hsa_circ_0047037	0.4377	2.265	1.772	0.1182	0.9091	-4.3371	stable
	hsa_circ_0051546	0.4377	2.6986	0.8637	0.4154	0.9567	-4.6812	stable
	hsa_circ_0057463	0.4374	2.2365	1.339	0.221	0.9567	-4.5119	stable
	hsa_circ_0001832	0.4372	5.1841	1.9552	0.09	0.863	-4.2625	stable
	hsa_circ_0036683	0.4371	5.1547	1.2036	0.2666	0.9567	-4.5638	stable
	hsa_circ_0088059	0.4365	5.891	1.8266	0.109	0.8977	-4.3148	stable
	hsa_circ_0072654	0.4365	2.4279	1.3881	0.2063	0.9567	-4.4926	stable
	hsa_circ_0006685	0.4363	3.4351	1.3272	0.2247	0.9567	-4.5165	stable
	hsa_circ_0039847	0.4362	3.6461	1.8455	0.106	0.896	-4.3071	stable
	hsa_circ_0023942	0.4361	4.1258	1.3023	0.2327	0.9567	-4.5262	stable
	hsa_circ_0006131	0.4361	2.8719	0.8645	0.415	0.9567	-4.6809	stable
	hsa_circ_0005360	0.4359	4.8559	1.6931	0.1328	0.9169	-4.3694	stable
	hsa_circ_0037192	0.4359	4.1271	1.3391	0.221	0.9567	-4.5118	stable
	hsa_circ_0002491	0.435	4.3328	1.2551	0.2484	0.9567	-4.5443	stable
	hsa_circ_0007535	0.4348	2.8275	1.1375	0.2915	0.9567	-4.5883	stable
	hsa_circ_0003238	0.4346	4.0774	1.4533	0.188	0.9567	-4.4667	stable
	hsa_circ_0002317	0.4346	3.5426	0.773	0.464	0.9567	-4.7082	stable
	hsa_circ_0001704	0.4335	3.9068	1.3397	0.2208	0.9567	-4.5116	stable
	hsa_circ_0029642	0.4335	2.6632	0.8094	0.4441	0.9567	-4.6976	stable
	hsa_circ_0066629	0.4333	2.2725	1.4343	0.1932	0.9567	-4.4742	stable
	hsa_circ_0087643	0.4332	3.6438	1.4694	0.1838	0.9567	-4.4602	stable
	hsa_circ_0085496	0.4332	2.7204	1.3426	0.2199	0.9567	-4.5105	stable
	hsa_circ_0013012	0.4331	3.3415	1.2091	0.2646	0.9567	-4.5617	stable
	hsa_circ_0022602	0.4324	2.3217	1.3386	0.2212	0.9567	-4.512	stable
	hsa_circ_0001563	0.4321	3.2908	0.9345	0.3801	0.9567	-4.6587	stable
	hsa_circ_0003692	0.432	5.7798	1.6106	0.1498	0.9392	-4.4031	stable
	hsa_circ_0092135	0.4319	2.2725	1.9079	0.0966	0.8715	-4.2817	stable
	hsa_circ_0070949	0.4319	2.2362	1.3324	0.2231	0.9567	-4.5144	stable
	hsa_circ_0086368	0.4318	5.2496	1.555	0.1624	0.9567	-4.4257	stable
	hsa_circ_0039460	0.4318	3.6571	0.8132	0.442	0.9567	-4.6965	stable
	hsa_circ_0003090	0.4314	4.1338	2.1448	0.0678	0.8424	-4.1867	stable
	hsa_circ_0039465	0.4314	4.6971	1.3385	0.2212	0.9567	-4.5121	stable
	hsa_circ_0023175	0.431	2.2087	1.6327	0.1451	0.9344	-4.394	stable
	hsa_circ_0059958	0.4308	4.614	1.8023	0.113	0.9065	-4.3247	stable
	hsa_circ_0001426	0.4307	3.1396	0.9446	0.3753	0.9567	-4.6554	stable
	hsa_circ_0072762	0.4305	2.2295	1.4905	0.1783	0.9567	-4.4517	stable
	hsa_circ_0014186	0.4304	3.8236	0.9092	0.3925	0.9567	-4.6668	stable
	hsa_circ_0008567	0.4304	4.9762	0.3104	0.765	0.9764	-4.806	stable
	hsa_circ_0000161	0.4303	3.1314	0.9481	0.3736	0.9567	-4.6542	stable
	hsa_circ_0062887	0.4302	3.2184	1.4305	0.1942	0.9567	-4.4757	stable
	hsa_circ_0077824	0.4295	2.4441	1.5597	0.1613	0.9567	-4.4237	stable
	hsa_circ_0087305	0.4294	4.7882	1.9829	0.0864	0.8571	-4.2514	stable
	hsa_circ_0027491	0.4294	5.0752	1.137	0.2917	0.9567	-4.5884	stable
	hsa_circ_0049613	0.4291	2.312	1.7559	0.1211	0.9095	-4.3437	stable
	hsa_circ_0077544	0.4291	2.4322	1.7555	0.1211	0.9095	-4.3438	stable
	hsa_circ_0019917	0.4288	3.6541	1.74	0.1239	0.9105	-4.3502	stable
	hsa_circ_0079804	0.4286	3.6499	1.0653	0.321	0.9567	-4.6142	stable
	hsa_circ_0006060	0.4284	4.4917	1.3326	0.223	0.9567	-4.5144	stable
	hsa_circ_0002912	0.4281	3.0505	0.9497	0.3728	0.9567	-4.6537	stable
	hsa_circ_0018521	0.4279	3.1648	1.6111	0.1497	0.9392	-4.4029	stable
	hsa_circ_0002078	0.4279	5.3372	1.5144	0.1722	0.9567	-4.4421	stable
	hsa_circ_0007350	0.4277	4.0316	1.8812	0.1005	0.8793	-4.2925	stable
	hsa_circ_0007416	0.4277	2.9477	1.3723	0.2109	0.9567	-4.4988	stable
	hsa_circ_0001975	0.4272	2.6338	1.2618	0.2461	0.9567	-4.5417	stable
	hsa_circ_0016028	0.427	2.8497	0.7127	0.4984	0.9567	-4.7249	stable
	hsa_circ_0005994	0.4263	3.4485	2.0735	0.0755	0.8457	-4.215	stable
	hsa_circ_0047975	0.4263	2.6455	1.4571	0.187	0.9567	-4.4651	stable
	hsa_circ_0005062	0.4261	3.728	1.6563	0.1402	0.921	-4.3844	stable
	hsa_circ_0013162	0.426	3.0631	0.9162	0.389	0.9567	-4.6646	stable
	hsa_circ_0000154	0.4259	2.5516	1.0605	0.323	0.9567	-4.6159	stable
	hsa_circ_0061343	0.4257	7.7568	1.8015	0.1132	0.9065	-4.3251	stable
	hsa_circ_0037274	0.4257	8.1452	1.7789	0.117	0.9072	-4.3343	stable
	hsa_circ_0000052	0.4251	3.5431	1.9491	0.0909	0.863	-4.265	stable
	hsa_circ_0000023	0.4251	4.1063	1.7242	0.1269	0.9105	-4.3567	stable
	hsa_circ_0005047	0.4247	5.3293	0.8371	0.4293	0.9567	-4.6893	stable
	hsa_circ_0077210	0.4243	3.8239	2.0213	0.0816	0.8567	-4.2359	stable
	hsa_circ_0059751	0.4242	3.923	0.7979	0.4503	0.9567	-4.701	stable
	hsa_circ_0003986	0.4241	3.0673	1.4486	0.1893	0.9567	-4.4685	stable
	hsa_circ_0007592	0.4241	3.9043	1.2767	0.2411	0.9567	-4.536	stable
	hsa_circ_0033211	0.424	3.2903	0.7826	0.4587	0.9567	-4.7054	stable
	hsa_circ_0043366	0.4235	4.5895	2.0765	0.0751	0.8457	-4.2138	stable
	hsa_circ_0004034	0.4234	3.2188	0.8758	0.4092	0.9567	-4.6774	stable
	hsa_circ_0011046	0.4233	2.5889	1.3063	0.2314	0.9567	-4.5246	stable
	hsa_circ_0019083	0.4227	2.2478	1.393	0.2048	0.9567	-4.4906	stable
	hsa_circ_0072271	0.4226	2.6313	1.0057	0.347	0.9567	-4.6349	stable
	hsa_circ_0007008	0.4225	6.0422	1.2372	0.2546	0.9567	-4.5511	stable
	hsa_circ_0003454	0.4224	5.6648	1.7851	0.116	0.9065	-4.3318	stable
	hsa_circ_0065147	0.4223	5.0064	1.7843	0.1161	0.9065	-4.3321	stable
	hsa_circ_0017067	0.4223	3.3018	1.3876	0.2064	0.9567	-4.4928	stable
	hsa_circ_0004994	0.4222	4.8982	0.9648	0.3657	0.9567	-4.6487	stable
	hsa_circ_0005429	0.4221	2.2827	1.6057	0.1509	0.9419	-4.405	stable
	hsa_circ_0008272	0.4216	3.9572	1.0088	0.3456	0.9567	-4.6338	stable
	hsa_circ_0001371	0.4215	3.7732	1.5408	0.1658	0.9567	-4.4314	stable
	hsa_circ_0001499	0.4213	3.424	0.9017	0.3962	0.9567	-4.6692	stable
	hsa_circ_0002610	0.4212	2.9211	1.1284	0.2951	0.9567	-4.5916	stable
	hsa_circ_0008103	0.4211	3.119	1.0983	0.3072	0.9567	-4.6024	stable
	hsa_circ_0012195	0.4207	2.2511	1.4121	0.1994	0.9567	-4.4831	stable
	hsa_circ_0000691	0.4205	5.1198	1.2913	0.2363	0.9567	-4.5304	stable
	hsa_circ_0073649	0.4205	4.876	1.2721	0.2426	0.9567	-4.5378	stable
	hsa_circ_0006461	0.4204	6.1816	1.6085	0.1503	0.9402	-4.4039	stable
	hsa_circ_0008337	0.4204	4.3925	1.572	0.1585	0.9542	-4.4187	stable
	hsa_circ_0087960	0.419	6.1403	0.9153	0.3895	0.9567	-4.6649	stable
	hsa_circ_0001822	0.4189	2.7344	1.0472	0.3287	0.9567	-4.6205	stable
	hsa_circ_0000082	0.4188	4.4282	1.1232	0.2972	0.9567	-4.5935	stable
	hsa_circ_0006905	0.4187	3.4282	1.7292	0.1259	0.9105	-4.3546	stable
	hsa_circ_0087255	0.4185	2.2606	1.3566	0.2156	0.9567	-4.505	stable
	hsa_circ_0006629	0.4183	4.549	1.3175	0.2278	0.9567	-4.5203	stable
	hsa_circ_0004610	0.4183	2.3371	1.1455	0.2884	0.9567	-4.5853	stable
	hsa_circ_0008321	0.4179	2.8299	0.9339	0.3804	0.9567	-4.6588	stable
	hsa_circ_0001287	0.4171	2.3825	1.3095	0.2304	0.9567	-4.5234	stable
	hsa_circ_0009065	0.4163	5.4104	1.7127	0.129	0.9109	-4.3614	stable
	hsa_circ_0001827	0.416	4.0993	1.4089	0.2003	0.9567	-4.4843	stable
	hsa_circ_0005686	0.4157	2.2416	1.5638	0.1604	0.9567	-4.4221	stable
	hsa_circ_0037007	0.4156	5.3625	1.6984	0.1318	0.9151	-4.3672	stable
	hsa_circ_0006022	0.4154	2.8259	0.863	0.4158	0.9567	-4.6814	stable
	hsa_circ_0002970	0.4153	5.9293	0.7125	0.4984	0.9567	-4.725	stable
	hsa_circ_0066277	0.415	3.3954	1.495	0.1771	0.9567	-4.4499	stable
	hsa_circ_0007477	0.4149	9.1666	1.7886	0.1154	0.9065	-4.3303	stable
	hsa_circ_0087104	0.4148	3.3637	0.3856	0.7109	0.9696	-4.7952	stable
	hsa_circ_0003935	0.4142	3.0606	0.8948	0.3996	0.9567	-4.6714	stable
	hsa_circ_0053015	0.4135	2.5876	1.0906	0.3104	0.9567	-4.6052	stable
	hsa_circ_0020748	0.4134	3.9936	1.3267	0.2249	0.9567	-4.5167	stable
	hsa_circ_0001454	0.4131	2.2421	1.448	0.1894	0.9567	-4.4687	stable
	hsa_circ_0006270	0.413	4.2378	0.663	0.5279	0.9567	-4.7379	stable
	hsa_circ_0088222	0.4128	5.4001	2.0097	0.083	0.8567	-4.2406	stable
	hsa_circ_0073810	0.4126	3.2105	0.9543	0.3707	0.9567	-4.6521	stable
	hsa_circ_0000358	0.4124	2.2552	1.3102	0.2301	0.9567	-4.5231	stable
	hsa_circ_0001281	0.4123	2.8516	1.4542	0.1878	0.9567	-4.4663	stable
	hsa_circ_0077168	0.4121	3.4734	0.8427	0.4263	0.9567	-4.6876	stable
	hsa_circ_0045890	0.4119	4.0598	1.3182	0.2276	0.9567	-4.52	stable
	hsa_circ_0002476	0.4118	2.3636	1.0311	0.3357	0.9567	-4.6262	stable
	hsa_circ_0057748	0.4117	5.379	1.4174	0.1979	0.9567	-4.481	stable
	hsa_circ_0089507	0.4116	4.3309	1.3914	0.2053	0.9567	-4.4913	stable
	hsa_circ_0031357	0.4116	2.8074	0.919	0.3877	0.9567	-4.6637	stable
	hsa_circ_0089506	0.4115	4.6858	1.4895	0.1785	0.9567	-4.4521	stable
	hsa_circ_0005077	0.4114	3.4811	1.0886	0.3112	0.9567	-4.6059	stable
	hsa_circ_0038011	0.4114	9.0897	0.2943	0.7768	0.9784	-4.808	stable
	hsa_circ_0036617	0.4113	2.4384	1.0444	0.3299	0.9567	-4.6215	stable
	hsa_circ_0004126	0.4109	4.741	1.1683	0.2797	0.9567	-4.5769	stable
	hsa_circ_0003376	0.4107	5.0025	1.5234	0.17	0.9567	-4.4384	stable
	hsa_circ_0004204	0.4107	4.1026	0.3075	0.7671	0.9764	-4.8063	stable
	hsa_circ_0089183	0.4106	4.6877	1.9971	0.0846	0.8567	-4.2457	stable
	hsa_circ_0038343	0.4104	5.4355	1.8356	0.1076	0.8961	-4.3111	stable
	hsa_circ_0088807	0.4102	6.0765	1.3208	0.2267	0.9567	-4.519	stable
	hsa_circ_0048474	0.4101	7.588	1.5772	0.1573	0.9508	-4.4166	stable
	hsa_circ_0000455	0.41	3.6875	0.7745	0.4632	0.9567	-4.7078	stable
	hsa_circ_0049704	0.4099	5.8641	1.9829	0.0864	0.8571	-4.2513	stable
	hsa_circ_0030448	0.4096	7.1999	1.265	0.245	0.9567	-4.5405	stable
	hsa_circ_0066147	0.4094	5.966	1.8922	0.0989	0.8773	-4.2881	stable
	hsa_circ_0008901	0.4092	5.63	1.3116	0.2297	0.9567	-4.5226	stable
	hsa_circ_0025705	0.4091	4.0198	1.2813	0.2396	0.9567	-4.5343	stable
	hsa_circ_0006997	0.4091	3.764	1.1742	0.2775	0.9567	-4.5748	stable
	hsa_circ_0092321	0.4084	5.6022	2.0829	0.0744	0.8457	-4.2113	stable
	hsa_circ_0079040	0.4084	5.0089	1.853	0.1049	0.8942	-4.3041	stable
	hsa_circ_0087620	0.4083	4.2522	1.5584	0.1617	0.9567	-4.4243	stable
	hsa_circ_0092279	0.4083	3.7915	1.5304	0.1683	0.9567	-4.4356	stable
	hsa_circ_0063981	0.4081	10.2738	1.7426	0.1235	0.9105	-4.3491	stable
	hsa_circ_0008952	0.4079	2.968	0.7397	0.4827	0.9567	-4.7175	stable
	hsa_circ_0042806	0.4078	3.7914	2.0015	0.084	0.8567	-4.2439	stable
	hsa_circ_0068109	0.4075	4.0923	1.5698	0.159	0.9543	-4.4196	stable
	hsa_circ_0008979	0.4075	4.3802	1.4638	0.1852	0.9567	-4.4624	stable
	hsa_circ_0034125	0.4071	8.2399	2.0092	0.0831	0.8567	-4.2408	stable
	hsa_circ_0002861	0.407	3.2055	0.6668	0.5255	0.9567	-4.7369	stable
	hsa_circ_0075341	0.4066	4.0312	0.7077	0.5013	0.9567	-4.7262	stable
	hsa_circ_0006466	0.4063	3.4668	0.857	0.4189	0.9567	-4.6833	stable
	hsa_circ_0084444	0.4062	2.2073	1.3502	0.2176	0.9567	-4.5075	stable
	hsa_circ_0077658	0.4061	3.5347	0.6696	0.5239	0.9567	-4.7362	stable
	hsa_circ_0007695	0.4059	2.2627	1.2636	0.2455	0.9567	-4.5411	stable
	hsa_circ_0001174	0.4057	2.4001	1.071	0.3185	0.9567	-4.6122	stable
	hsa_circ_0000921	0.4054	4.423	1.3029	0.2325	0.9567	-4.5259	stable
	hsa_circ_0037409	0.405	3.3752	1.1494	0.2869	0.9567	-4.5839	stable
	hsa_circ_0032462	0.405	2.5598	1.0627	0.3221	0.9567	-4.6151	stable
	hsa_circ_0012103	0.4048	7.8188	1.9884	0.0857	0.8571	-4.2492	stable
	hsa_circ_0003424	0.4047	2.4786	1.0674	0.3201	0.9567	-4.6134	stable
	hsa_circ_0053442	0.4043	4.2697	0.6379	0.5432	0.9567	-4.7441	stable
	hsa_circ_0006137	0.4042	3.0695	0.6518	0.5347	0.9567	-4.7407	stable
	hsa_circ_0018114	0.4041	3.4789	1.9418	0.0919	0.863	-4.268	stable
	hsa_circ_0045737	0.4038	4.3021	1.7545	0.1213	0.9095	-4.3443	stable
	hsa_circ_0080802	0.4037	4.6854	1.6938	0.1327	0.9169	-4.3691	stable
	hsa_circ_0085704	0.4037	2.4159	1.3729	0.2107	0.9567	-4.4986	stable
	hsa_circ_0085743	0.4036	4.6456	1.9905	0.0854	0.8567	-4.2483	stable
	hsa_circ_0021928	0.4033	5.252	1.9425	0.0918	0.863	-4.2677	stable
	hsa_circ_0003998	0.4033	3.6248	0.8114	0.443	0.9567	-4.697	stable
	hsa_circ_0081968	0.4028	4.4204	1.2948	0.2351	0.9567	-4.5291	stable
	hsa_circ_0009127	0.4022	2.8677	0.7784	0.461	0.9567	-4.7066	stable
	hsa_circ_0001339	0.4019	2.6826	1.1519	0.286	0.9567	-4.583	stable
	hsa_circ_0063982	0.4018	10.3234	1.7744	0.1178	0.9078	-4.3361	stable
	hsa_circ_0055095	0.4008	3.7809	1.6409	0.1434	0.9272	-4.3907	stable
	hsa_circ_0061111	0.3994	3.7432	1.9231	0.0945	0.8666	-4.2755	stable
	hsa_circ_0086779	0.3994	5.414	1.3478	0.2183	0.9567	-4.5084	stable
	hsa_circ_0041694	0.3994	2.1974	1.3308	0.2236	0.9567	-4.5151	stable
	hsa_circ_0005809	0.3993	4.4638	1.056	0.3249	0.9567	-4.6175	stable
	hsa_circ_0083145	0.399	3.3512	1.4079	0.2006	0.9567	-4.4847	stable
	hsa_circ_0079362	0.3989	2.373	1.5047	0.1747	0.9567	-4.446	stable
	hsa_circ_0009689	0.3987	5.1226	2.0097	0.083	0.8567	-4.2406	stable
	hsa_circ_0045183	0.3986	4.2152	1.1578	0.2837	0.9567	-4.5808	stable
	hsa_circ_0000261	0.3985	2.3413	1.2441	0.2522	0.9567	-4.5485	stable
	hsa_circ_0007743	0.3985	5.7909	0.2121	0.8379	0.9824	-4.8166	stable
	hsa_circ_0055012	0.3984	4.7494	0.8498	0.4226	0.9567	-4.6855	stable
	hsa_circ_0077409	0.3983	3.4526	1.5245	0.1698	0.9567	-4.438	stable
	hsa_circ_0000085	0.3983	3.9356	0.8163	0.4404	0.9567	-4.6956	stable
	hsa_circ_0000498	0.3981	2.3249	1.3613	0.2142	0.9567	-4.5031	stable
	hsa_circ_0003722	0.3978	3.9466	1.5076	0.1739	0.9567	-4.4448	stable
	hsa_circ_0008465	0.3973	3.1041	1.0135	0.3435	0.9567	-4.6322	stable
	hsa_circ_0023397	0.3971	4.4698	1.3779	0.2093	0.9567	-4.4966	stable
	hsa_circ_0002361	0.3968	5.6136	1.8235	0.1095	0.8993	-4.3161	stable
	hsa_circ_0069101	0.3967	4.7501	1.8854	0.0999	0.8793	-4.2909	stable
	hsa_circ_0000383	0.3965	9.622	1.7412	0.1237	0.9105	-4.3497	stable
	hsa_circ_0054877	0.3964	3.8291	1.4072	0.2008	0.9567	-4.485	stable
	hsa_circ_0078654	0.3964	3.3956	0.8821	0.406	0.9567	-4.6754	stable
	hsa_circ_0007448	0.3961	4.5564	1.4706	0.1834	0.9567	-4.4597	stable
	hsa_circ_0081813	0.3957	2.8519	1.0636	0.3217	0.9567	-4.6148	stable
	hsa_circ_0069096	0.3955	2.795	1.0053	0.3471	0.9567	-4.635	stable
	hsa_circ_0043893	0.3954	4.1479	1.9093	0.0964	0.8715	-4.2811	stable
	hsa_circ_0004926	0.3954	2.9634	0.7017	0.5047	0.9567	-4.7278	stable
	hsa_circ_0011863	0.3953	2.5579	0.9103	0.3919	0.9567	-4.6665	stable
	hsa_circ_0082142	0.3953	5.2829	0.726	0.4906	0.9567	-4.7213	stable
	hsa_circ_0056939	0.3952	2.1868	1.6775	0.1359	0.9178	-4.3758	stable
	hsa_circ_0036782	0.3951	2.2262	1.5707	0.1588	0.9542	-4.4193	stable
	hsa_circ_0083157	0.3949	3.0819	0.6965	0.5078	0.9567	-4.7292	stable
	hsa_circ_0076078	0.3942	2.2701	1.5664	0.1598	0.9567	-4.421	stable
	hsa_circ_0003141	0.3941	6.1699	1.592	0.154	0.9489	-4.4106	stable
	hsa_circ_0001071	0.394	2.224	1.5347	0.1673	0.9567	-4.4339	stable
	hsa_circ_0064924	0.3939	3.9008	1.2212	0.2603	0.9567	-4.5572	stable
	hsa_circ_0006916	0.3938	4.5375	1.2301	0.2571	0.9567	-4.5538	stable
	hsa_circ_0032821	0.3937	2.4415	1.1688	0.2795	0.9567	-4.5768	stable
	hsa_circ_0020240	0.3937	3.0241	0.8292	0.4335	0.9567	-4.6917	stable
	hsa_circ_0002983	0.3935	4.1459	1.3317	0.2233	0.9567	-4.5147	stable
	hsa_circ_0047235	0.3935	2.8311	0.7767	0.4619	0.9567	-4.7071	stable
	hsa_circ_0006929	0.3932	2.2608	1.4117	0.1995	0.9567	-4.4832	stable
	hsa_circ_0002107	0.3925	3.9002	1.4095	0.2001	0.9567	-4.4841	stable
	hsa_circ_0019607	0.3924	4.0765	1.3629	0.2138	0.9567	-4.5025	stable
	hsa_circ_0017439	0.392	3.6929	0.9298	0.3824	0.9567	-4.6602	stable
	hsa_circ_0059955	0.392	3.2067	0.9123	0.3909	0.9567	-4.6658	stable
	hsa_circ_0003899	0.3919	6.4614	1.4018	0.2023	0.9567	-4.4871	stable
	hsa_circ_0043001	0.3918	6.8275	1.8275	0.1089	0.8977	-4.3144	stable
	hsa_circ_0001824	0.3913	7.7252	0.9919	0.3532	0.9567	-4.6396	stable
	hsa_circ_0091449	0.3912	2.2946	1.5368	0.1668	0.9567	-4.433	stable
	hsa_circ_0013755	0.3911	3.6261	1.8155	0.1108	0.9047	-4.3193	stable
	hsa_circ_0011571	0.3909	4.1256	1.3734	0.2106	0.9567	-4.4984	stable
	hsa_circ_0032725	0.3905	4.4217	1.7926	0.1147	0.9065	-4.3287	stable
	hsa_circ_0023202	0.3903	3.044	1.1049	0.3045	0.9567	-4.6001	stable
	hsa_circ_0022392	0.3898	6.5456	0.4331	0.6775	0.9656	-4.7874	stable
	hsa_circ_0005297	0.3896	3.3211	1.3782	0.2092	0.9567	-4.4965	stable
	hsa_circ_0006848	0.3894	4.4816	1.2979	0.2341	0.9567	-4.5279	stable
	hsa_circ_0021866	0.3894	5.5364	1.1065	0.3039	0.9567	-4.5995	stable
	hsa_circ_0037353	0.3891	3.9439	1.4245	0.1959	0.9567	-4.4781	stable
	hsa_circ_0058733	0.3889	2.9315	0.6318	0.5469	0.9567	-4.7456	stable
	hsa_circ_0060551	0.3888	3.1938	1.396	0.204	0.9567	-4.4894	stable
	hsa_circ_0087302	0.3887	4.3655	1.3163	0.2282	0.9567	-4.5207	stable
	hsa_circ_0075402	0.3885	2.9723	1.2418	0.253	0.9567	-4.5494	stable
	hsa_circ_0073128	0.3884	3.3281	0.6961	0.5081	0.9567	-4.7293	stable
	hsa_circ_0003434	0.3881	3.4531	1.006	0.3468	0.9567	-4.6348	stable
	hsa_circ_0001157	0.3881	2.9308	0.9356	0.3796	0.9567	-4.6583	stable
	hsa_circ_0072049	0.3879	2.2944	1.6468	0.1421	0.9248	-4.3883	stable
	hsa_circ_0088487	0.3879	2.6802	0.7469	0.4787	0.9567	-4.7156	stable
	hsa_circ_0001602	0.3875	3.5434	1.4134	0.199	0.9567	-4.4826	stable
	hsa_circ_0000210	0.3875	3.0666	0.678	0.5189	0.9567	-4.734	stable
	hsa_circ_0007018	0.3866	2.5151	0.7951	0.4518	0.9567	-4.7018	stable
	hsa_circ_0072697	0.3859	8.5492	1.9302	0.0935	0.8652	-4.2727	stable
	hsa_circ_0038635	0.3858	4.6317	1.0025	0.3484	0.9567	-4.636	stable
	hsa_circ_0032202	0.3857	5.4504	1.6625	0.1389	0.9194	-4.3819	stable
	hsa_circ_0002866	0.3855	3.2785	0.731	0.4878	0.9567	-4.72	stable
	hsa_circ_0039161	0.3852	2.6933	1.0989	0.307	0.9567	-4.6022	stable
	hsa_circ_0019656	0.3849	3.1504	0.5679	0.5873	0.9576	-4.7605	stable
	hsa_circ_0003307	0.3846	3.4276	1.2923	0.2359	0.9567	-4.53	stable
	hsa_circ_0055371	0.3844	3.6081	1.1292	0.2948	0.9567	-4.5913	stable
	hsa_circ_0058055	0.3842	2.9912	1.1883	0.2722	0.9567	-4.5695	stable
	hsa_circ_0057289	0.3839	3.199	0.7704	0.4654	0.9567	-4.7089	stable
	hsa_circ_0036354	0.3835	3.4982	1.5304	0.1683	0.9567	-4.4356	stable
	hsa_circ_0014724	0.3831	2.7221	0.978	0.3596	0.9567	-4.6443	stable
	hsa_circ_0037936	0.383	5.6826	1.9059	0.0969	0.8732	-4.2825	stable
	hsa_circ_0007746	0.3827	2.242	1.6438	0.1427	0.9248	-4.3895	stable
	hsa_circ_0023918	0.3823	2.2026	1.5787	0.157	0.9508	-4.416	stable
	hsa_circ_0007235	0.3821	3.2653	0.934	0.3804	0.9567	-4.6588	stable
	hsa_circ_0033165	0.3821	2.7273	0.7256	0.4908	0.9567	-4.7214	stable
	hsa_circ_0011474	0.382	4.0685	0.8359	0.4299	0.9567	-4.6897	stable
	hsa_circ_0001929	0.3818	4.4716	1.5545	0.1626	0.9567	-4.4258	stable
	hsa_circ_0044837	0.3816	10.2434	1.7754	0.1176	0.9078	-4.3357	stable
	hsa_circ_0049962	0.3813	4.075	1.4019	0.2023	0.9567	-4.4871	stable
	hsa_circ_0065916	0.3813	2.2923	1.3217	0.2265	0.9567	-4.5186	stable
	hsa_circ_0000410	0.3812	2.9817	0.6484	0.5367	0.9567	-4.7415	stable
	hsa_circ_0047351	0.3808	8.7859	1.4441	0.1905	0.9567	-4.4703	stable
	hsa_circ_0005653	0.3808	2.3431	0.9939	0.3523	0.9567	-4.6389	stable
	hsa_circ_0012967	0.3807	2.7315	0.8726	0.4108	0.9567	-4.6784	stable
	hsa_circ_0070829	0.3806	2.5579	0.9575	0.3692	0.9567	-4.6511	stable
	hsa_circ_0045920	0.3803	2.2284	1.2822	0.2393	0.9567	-4.5339	stable
	hsa_circ_0062400	0.3802	6.3296	1.7618	0.12	0.9095	-4.3413	stable
	hsa_circ_0005995	0.3802	2.9363	0.8325	0.4317	0.9567	-4.6907	stable
	hsa_circ_0000075	0.3797	5.0213	1.2495	0.2503	0.9567	-4.5464	stable
	hsa_circ_0008350	0.3797	2.5444	0.6731	0.5218	0.9567	-4.7353	stable
	hsa_circ_0003910	0.3796	3.4674	1.0792	0.3151	0.9567	-4.6093	stable
	hsa_circ_0052612	0.3795	3.9375	1.7794	0.1169	0.9072	-4.3341	stable
	hsa_circ_0003143	0.3795	4.9483	1.5815	0.1563	0.9508	-4.4149	stable
	hsa_circ_0062996	0.3794	4.8447	1.7199	0.1277	0.9105	-4.3584	stable
	hsa_circ_0085473	0.3793	4.2105	1.3593	0.2148	0.9567	-4.5039	stable
	hsa_circ_0001747	0.3791	3.74	0.8425	0.4265	0.9567	-4.6877	stable
	hsa_circ_0003570	0.379	4.6975	0.9474	0.374	0.9567	-4.6544	stable
	hsa_circ_0002871	0.379	2.9338	0.7715	0.4648	0.9567	-4.7086	stable
	hsa_circ_0006770	0.3787	8.3003	0.2275	0.8263	0.9811	-4.8152	stable
	hsa_circ_0032505	0.3785	2.8347	1.2105	0.2641	0.9567	-4.5612	stable
	hsa_circ_0088511	0.3785	2.8866	0.7212	0.4934	0.9567	-4.7226	stable
	hsa_circ_0008828	0.3782	4.2606	1.1154	0.3003	0.9567	-4.5963	stable
	hsa_circ_0084679	0.3781	2.4839	1.0216	0.3399	0.9567	-4.6294	stable
	hsa_circ_0061265	0.378	6.2973	1.2108	0.264	0.9567	-4.5611	stable
	hsa_circ_0077425	0.3779	3.9239	0.825	0.4357	0.9567	-4.693	stable
	hsa_circ_0005795	0.3775	4.1815	1.7868	0.1157	0.9065	-4.3311	stable
	hsa_circ_0001482	0.3775	3.8858	1.1107	0.3022	0.9567	-4.598	stable
	hsa_circ_0059216	0.3769	2.2122	1.2902	0.2366	0.9567	-4.5308	stable
	hsa_circ_0002995	0.3768	4.423	1.4903	0.1783	0.9567	-4.4518	stable
	hsa_circ_0087631	0.3768	4.8431	1.1634	0.2815	0.9567	-4.5788	stable
	hsa_circ_0080085	0.3768	4.2097	0.9258	0.3843	0.9567	-4.6615	stable
	hsa_circ_0000162	0.3762	2.1672	1.5698	0.159	0.9543	-4.4196	stable
	hsa_circ_0061920	0.3762	2.8979	1.0274	0.3373	0.9567	-4.6274	stable
	hsa_circ_0006725	0.3762	4.9268	0.4987	0.6328	0.9618	-4.7751	stable
	hsa_circ_0088090	0.3757	2.1676	1.3238	0.2258	0.9567	-4.5178	stable
	hsa_circ_0001477	0.3755	8.849	1.6776	0.1359	0.9178	-4.3757	stable
	hsa_circ_0084429	0.3752	7.2184	1.7845	0.1161	0.9065	-4.332	stable
	hsa_circ_0001561	0.3751	2.7865	1.3061	0.2314	0.9567	-4.5247	stable
	hsa_circ_0004435	0.375	4.0259	1.6838	0.1346	0.9178	-4.3732	stable
	hsa_circ_0002083	0.3749	5.7653	0.9355	0.3797	0.9567	-4.6583	stable
	hsa_circ_0030042	0.3747	6.2345	1.8788	0.1009	0.8804	-4.2935	stable
	hsa_circ_0059204	0.3746	2.8318	0.8111	0.4431	0.9567	-4.6971	stable
	hsa_circ_0062746	0.3738	4.972	1.4459	0.19	0.9567	-4.4696	stable
	hsa_circ_0056370	0.3738	2.5721	0.9783	0.3594	0.9567	-4.6442	stable
	hsa_circ_0042330	0.3736	2.2452	1.3758	0.2099	0.9567	-4.4974	stable
	hsa_circ_0063577	0.3735	4.2335	1.1237	0.297	0.9567	-4.5933	stable
	hsa_circ_0021555	0.3733	5.1683	1.4388	0.192	0.9567	-4.4724	stable
	hsa_circ_0016600	0.3733	2.2482	1.4164	0.1982	0.9567	-4.4813	stable
	hsa_circ_0049539	0.3732	2.6688	0.6193	0.5547	0.9569	-4.7486	stable
	hsa_circ_0024143	0.3731	6.6663	1.7162	0.1284	0.9105	-4.3599	stable
	hsa_circ_0008147	0.3724	3.0613	0.855	0.4199	0.9567	-4.6839	stable
	hsa_circ_0001387	0.3724	5.3603	0.7408	0.4821	0.9567	-4.7172	stable
	hsa_circ_0065769	0.3719	2.4569	1.4136	0.199	0.9567	-4.4825	stable
	hsa_circ_0091427	0.3719	2.8107	0.7177	0.4954	0.9567	-4.7236	stable
	hsa_circ_0000827	0.3717	4.0859	0.8005	0.4489	0.9567	-4.7002	stable
	hsa_circ_0063756	0.3716	2.5552	0.7467	0.4788	0.9567	-4.7156	stable
	hsa_circ_0000800	0.3715	3.5671	1.1849	0.2734	0.9567	-4.5708	stable
	hsa_circ_0034953	0.3714	6.2948	1.5858	0.1553	0.9508	-4.4131	stable
	hsa_circ_0054685	0.3714	2.2264	1.276	0.2413	0.9567	-4.5363	stable
	hsa_circ_0007168	0.3714	4.6489	0.566	0.5885	0.9576	-4.761	stable
	hsa_circ_0087962	0.371	6.0377	0.9774	0.3599	0.9567	-4.6445	stable
	hsa_circ_0004780	0.3709	3.1031	1.0387	0.3324	0.9567	-4.6235	stable
	hsa_circ_0008934	0.3709	7.6407	0.9904	0.3539	0.9567	-4.6401	stable
	hsa_circ_0011424	0.3707	3.6783	1.2905	0.2365	0.9567	-4.5307	stable
	hsa_circ_0000164	0.3704	3.6642	1.4664	0.1845	0.9567	-4.4614	stable
	hsa_circ_0079617	0.3703	3.0814	0.5012	0.6311	0.9618	-4.7746	stable
	hsa_circ_0029340	0.3702	2.2473	1.425	0.1958	0.9567	-4.4779	stable
	hsa_circ_0047159	0.37	4.191	1.7262	0.1265	0.9105	-4.3558	stable
	hsa_circ_0008839	0.37	2.4867	1.305	0.2318	0.9567	-4.5251	stable
	hsa_circ_0012144	0.3699	5.3398	1.7871	0.1156	0.9065	-4.3309	stable
	hsa_circ_0001943	0.3698	2.3403	1.2793	0.2402	0.9567	-4.535	stable
	hsa_circ_0083822	0.3695	2.8281	1.3515	0.2172	0.9567	-4.507	stable
	hsa_circ_0001541	0.3693	3.5187	0.6579	0.5309	0.9567	-4.7392	stable
	hsa_circ_0071099	0.3691	3.3503	0.8948	0.3996	0.9567	-4.6714	stable
	hsa_circ_0077417	0.3687	2.3987	1.7161	0.1284	0.9105	-4.36	stable
	hsa_circ_0008701	0.3686	2.595	1.5426	0.1654	0.9567	-4.4307	stable
	hsa_circ_0039844	0.3684	2.617	1.1576	0.2837	0.9567	-4.5809	stable
	hsa_circ_0002205	0.3683	2.4845	1.1061	0.3041	0.9567	-4.5997	stable
	hsa_circ_0013204	0.3683	3.3268	0.7616	0.4704	0.9567	-4.7114	stable
	hsa_circ_0005731	0.3681	4.209	1.6675	0.1379	0.9178	-4.3798	stable
	hsa_circ_0008928	0.3681	3.2192	0.9791	0.3591	0.9567	-4.6439	stable
	hsa_circ_0004419	0.3681	2.8982	0.6499	0.5358	0.9567	-4.7412	stable
	hsa_circ_0001995	0.368	3.6478	0.6941	0.5092	0.9567	-4.7298	stable
	hsa_circ_0042196	0.3679	3.5668	1.365	0.2131	0.9567	-4.5017	stable
	hsa_circ_0001565	0.3679	3.6839	1.0507	0.3272	0.9567	-4.6193	stable
	hsa_circ_0023461	0.3679	9.9712	0.258	0.8036	0.9808	-4.8121	stable
	hsa_circ_0092277	0.3675	4.6197	1.4116	0.1995	0.9567	-4.4833	stable
	hsa_circ_0052522	0.3675	3.3905	1.2862	0.2379	0.9567	-4.5324	stable
	hsa_circ_0001746	0.3674	4.5832	0.6515	0.5348	0.9567	-4.7408	stable
	hsa_circ_0091751	0.367	3.8031	1.2937	0.2355	0.9567	-4.5295	stable
	hsa_circ_0060744	0.367	2.5739	0.8443	0.4255	0.9567	-4.6871	stable
	hsa_circ_0005332	0.3659	4.3968	1.1269	0.2957	0.9567	-4.5921	stable
	hsa_circ_0063623	0.3658	2.9333	0.8061	0.4459	0.9567	-4.6986	stable
	hsa_circ_0063853	0.3654	5.5107	1.6458	0.1423	0.9248	-4.3887	stable
	hsa_circ_0060134	0.3654	3.3404	0.9253	0.3846	0.9567	-4.6616	stable
	hsa_circ_0012859	0.3652	3.6203	0.889	0.4025	0.9567	-4.6732	stable
	hsa_circ_0016263	0.3649	3.6096	0.6561	0.532	0.9567	-4.7396	stable
	hsa_circ_0018814	0.3645	5.4301	0.9299	0.3824	0.9567	-4.6602	stable
	hsa_circ_0064277	0.3641	6.0692	1.7589	0.1205	0.9095	-4.3425	stable
	hsa_circ_0000180	0.3639	4.4633	1.521	0.1706	0.9567	-4.4394	stable
	hsa_circ_0087047	0.3638	2.2528	1.2784	0.2405	0.9567	-4.5354	stable
	hsa_circ_0001788	0.3635	8.1787	1.6158	0.1487	0.9392	-4.4009	stable
	hsa_circ_0026640	0.3635	5.7378	1.5325	0.1678	0.9567	-4.4348	stable
	hsa_circ_0003481	0.3635	3.7161	0.9958	0.3514	0.9567	-4.6382	stable
	hsa_circ_0001220	0.3634	2.3236	1.1274	0.2955	0.9567	-4.5919	stable
	hsa_circ_0001674	0.3629	3.7226	1.1094	0.3027	0.9567	-4.5984	stable
	hsa_circ_0003287	0.3629	2.5763	0.8067	0.4455	0.9567	-4.6984	stable
	hsa_circ_0002394	0.3627	3.256	0.8583	0.4182	0.9567	-4.6828	stable
	hsa_circ_0038350	0.3626	2.2333	1.3949	0.2043	0.9567	-4.4899	stable
	hsa_circ_0043269	0.3625	2.2149	1.5533	0.1628	0.9567	-4.4263	stable
	hsa_circ_0028932	0.3622	3.5363	1.1052	0.3044	0.9567	-4.6	stable
	hsa_circ_0071862	0.3622	4.2526	0.9671	0.3647	0.9567	-4.6479	stable
	hsa_circ_0002003	0.3619	7.1006	1.7476	0.1226	0.9105	-4.3471	stable
	hsa_circ_0051907	0.3613	8.6139	1.0726	0.3179	0.9567	-4.6116	stable
	hsa_circ_0007079	0.3611	4.8177	1.4196	0.1973	0.9567	-4.4801	stable
	hsa_circ_0084151	0.3608	2.2842	1.2009	0.2676	0.9567	-4.5648	stable
	hsa_circ_0002008	0.3608	3.7137	1.0847	0.3128	0.9567	-4.6073	stable
	hsa_circ_0074063	0.3606	4.2976	0.7595	0.4715	0.9567	-4.712	stable
	hsa_circ_0000570	0.3603	4.7551	1.1499	0.2867	0.9567	-4.5837	stable
	hsa_circ_0007343	0.3603	6.2892	1.0965	0.308	0.9567	-4.6031	stable
	hsa_circ_0079813	0.36	2.1872	1.2327	0.2562	0.9567	-4.5528	stable
	hsa_circ_0007071	0.3598	3.4554	0.749	0.4774	0.9567	-4.715	stable
	hsa_circ_0000739	0.3588	4.0197	0.853	0.4209	0.9567	-4.6845	stable
	hsa_circ_0070626	0.3587	2.9979	0.8435	0.4259	0.9567	-4.6874	stable
	hsa_circ_0049586	0.3586	7.5482	1.7525	0.1217	0.9105	-4.3451	stable
	hsa_circ_0038020	0.3584	2.9346	0.7722	0.4645	0.9567	-4.7084	stable
	hsa_circ_0001153	0.3583	5.069	1.2278	0.2579	0.9567	-4.5547	stable
	hsa_circ_0031710	0.3578	2.5066	0.9631	0.3665	0.9567	-4.6492	stable
	hsa_circ_0025905	0.3575	4.4346	1.223	0.2596	0.9567	-4.5565	stable
	hsa_circ_0070245	0.3574	4.331	1.3269	0.2248	0.9567	-4.5166	stable
	hsa_circ_0007229	0.3574	3.1457	0.6948	0.5088	0.9567	-4.7297	stable
	hsa_circ_0070897	0.3573	2.3369	1.2356	0.2552	0.9567	-4.5517	stable
	hsa_circ_0091610	0.3572	2.8823	1.2231	0.2596	0.9567	-4.5565	stable
	hsa_circ_0006635	0.3571	4.4852	1.6947	0.1325	0.9168	-4.3687	stable
	hsa_circ_0001867	0.3571	4.3695	1.5174	0.1715	0.9567	-4.4409	stable
	hsa_circ_0003154	0.357	4.6039	1.7422	0.1235	0.9105	-4.3493	stable
	hsa_circ_0051732	0.357	5.7694	1.3489	0.218	0.9567	-4.508	stable
	hsa_circ_0008315	0.357	2.2232	1.2555	0.2483	0.9567	-4.5441	stable
	hsa_circ_0021714	0.3568	2.5475	1.1892	0.2719	0.9567	-4.5692	stable
	hsa_circ_0014754	0.3563	3.9913	1.0277	0.3372	0.9567	-4.6273	stable
	hsa_circ_0088846	0.3561	2.4234	1.4172	0.1979	0.9567	-4.481	stable
	hsa_circ_0009037	0.3561	2.209	1.3495	0.2178	0.9567	-4.5078	stable
	hsa_circ_0047834	0.3561	3.6548	0.8352	0.4303	0.9567	-4.6899	stable
	hsa_circ_0000522	0.3558	4.179	1.1969	0.269	0.9567	-4.5663	stable
	hsa_circ_0059490	0.3554	3.6175	1.4394	0.1918	0.9567	-4.4722	stable
	hsa_circ_0070982	0.3552	6.2791	1.6744	0.1365	0.9178	-4.377	stable
	hsa_circ_0036627	0.355	5.076	1.4401	0.1916	0.9567	-4.4719	stable
	hsa_circ_0091570	0.355	4.1779	1.1864	0.2729	0.9567	-4.5702	stable
	hsa_circ_0004822	0.3549	4.1104	0.6836	0.5155	0.9567	-4.7326	stable
	hsa_circ_0008557	0.3547	2.9366	0.6808	0.5172	0.9567	-4.7333	stable
	hsa_circ_0000935	0.3545	3.4304	0.4933	0.6364	0.9618	-4.7762	stable
	hsa_circ_0011153	0.3541	3.2802	0.5805	0.5792	0.9569	-4.7577	stable
	hsa_circ_0037933	0.354	4.2344	0.8211	0.4378	0.9567	-4.6941	stable
	hsa_circ_0005012	0.3539	2.3605	0.9958	0.3514	0.9567	-4.6383	stable
	hsa_circ_0000315	0.3535	8.9184	1.3402	0.2207	0.9567	-4.5114	stable
	hsa_circ_0004183	0.3534	4.5569	1.0287	0.3367	0.9567	-4.627	stable
	hsa_circ_0015081	0.3532	5.171	1.0772	0.3159	0.9567	-4.61	stable
	hsa_circ_0087861	0.353	7.8172	0.7298	0.4884	0.9567	-4.7203	stable
	hsa_circ_0000754	0.3529	5.1551	1.3016	0.2329	0.9567	-4.5264	stable
	hsa_circ_0006899	0.3526	6.3711	1.5165	0.1717	0.9567	-4.4412	stable
	hsa_circ_0045332	0.3525	3.1626	0.8181	0.4393	0.9567	-4.695	stable
	hsa_circ_0001556	0.3521	2.2066	1.5186	0.1712	0.9567	-4.4404	stable
	hsa_circ_0005303	0.3516	5.0308	1.4328	0.1936	0.9567	-4.4748	stable
	hsa_circ_0036088	0.3516	4.7457	0.9992	0.3499	0.9567	-4.6371	stable
	hsa_circ_0002503	0.3514	4.3946	1.1758	0.2769	0.9567	-4.5742	stable
	hsa_circ_0089294	0.3511	3.835	0.6205	0.5539	0.9569	-4.7484	stable
	hsa_circ_0048171	0.351	4.0301	1.4948	0.1772	0.9567	-4.45	stable
	hsa_circ_0007922	0.3509	2.2424	1.4469	0.1898	0.9567	-4.4692	stable
	hsa_circ_0009554	0.3501	4.2795	1.6777	0.1358	0.9178	-4.3757	stable
	hsa_circ_0073942	0.35	5.63	1.3798	0.2087	0.9567	-4.4959	stable
	hsa_circ_0087677	0.35	2.2771	1.122	0.2976	0.9567	-4.5939	stable
	hsa_circ_0001604	0.3499	3.4815	1.3687	0.212	0.9567	-4.5002	stable
	hsa_circ_0063598	0.3498	4.1491	1.198	0.2686	0.9567	-4.5659	stable
	hsa_circ_0005175	0.3495	2.3062	1.2221	0.2599	0.9567	-4.5568	stable
	hsa_circ_0004226	0.3494	4.3034	1.3737	0.2105	0.9567	-4.4983	stable
	hsa_circ_0005974	0.3488	4.7903	0.7656	0.4681	0.9567	-4.7103	stable
	hsa_circ_0087641	0.3485	5.9748	1.2414	0.2531	0.9567	-4.5495	stable
	hsa_circ_0036667	0.3483	5.4848	1.6777	0.1358	0.9178	-4.3757	stable
	hsa_circ_0077582	0.3482	3.6254	1.255	0.2484	0.9567	-4.5443	stable
	hsa_circ_0022502	0.3481	4.7679	1.1805	0.2751	0.9567	-4.5724	stable
	hsa_circ_0004606	0.3478	5.401	1.5399	0.166	0.9567	-4.4318	stable
	hsa_circ_0029346	0.3478	2.1886	1.3361	0.2219	0.9567	-4.513	stable
	hsa_circ_0008792	0.3477	5.456	1.2915	0.2362	0.9567	-4.5303	stable
	hsa_circ_0065149	0.3476	4.4167	1.2621	0.246	0.9567	-4.5416	stable
	hsa_circ_0000666	0.3475	3.4987	1.5563	0.1621	0.9567	-4.4251	stable
	hsa_circ_0003511	0.3475	2.4678	1.3326	0.223	0.9567	-4.5144	stable
	hsa_circ_0089039	0.3475	4.3614	0.9155	0.3894	0.9567	-4.6648	stable
	hsa_circ_0048807	0.3473	6.0536	1.5774	0.1573	0.9508	-4.4166	stable
	hsa_circ_0082371	0.3473	2.7679	0.8867	0.4037	0.9567	-4.674	stable
	hsa_circ_0001745	0.3472	4.9961	1.4181	0.1977	0.9567	-4.4807	stable
	hsa_circ_0002785	0.3471	2.7363	1.0485	0.3281	0.9567	-4.6201	stable
	hsa_circ_0000393	0.3469	5.3117	1.3464	0.2188	0.9567	-4.509	stable
	hsa_circ_0069519	0.3466	2.2479	1.146	0.2882	0.9567	-4.5851	stable
	hsa_circ_0007794	0.3466	3.5302	0.8899	0.4021	0.9567	-4.673	stable
	hsa_circ_0008179	0.3463	3.4913	0.942	0.3765	0.9567	-4.6562	stable
	hsa_circ_0001054	0.3458	6.1622	0.8556	0.4196	0.9567	-4.6837	stable
	hsa_circ_0004511	0.3456	2.6251	1.0553	0.3252	0.9567	-4.6177	stable
	hsa_circ_0001056	0.3455	7.5144	1.6665	0.1381	0.9178	-4.3803	stable
	hsa_circ_0001055	0.3455	4.3092	0.5018	0.6307	0.9618	-4.7745	stable
	hsa_circ_0092148	0.3454	5.0943	1.4107	0.1998	0.9567	-4.4836	stable
	hsa_circ_0051672	0.3454	2.9066	0.5404	0.6051	0.9608	-4.7665	stable
	hsa_circ_0032971	0.3453	3.0862	0.6523	0.5344	0.9567	-4.7406	stable
	hsa_circ_0073634	0.3452	3.7758	1.7279	0.1262	0.9105	-4.3551	stable
	hsa_circ_0049891	0.3452	3.1723	0.746	0.4792	0.9567	-4.7158	stable
	hsa_circ_0029405	0.3451	2.9993	0.8013	0.4484	0.9567	-4.7	stable
	hsa_circ_0078383	0.345	5.9733	1.5575	0.1619	0.9567	-4.4246	stable
	hsa_circ_0001370	0.3448	2.4429	0.9762	0.3604	0.9567	-4.6449	stable
	hsa_circ_0089592	0.3447	3.9244	1.5221	0.1703	0.9567	-4.439	stable
	hsa_circ_0004928	0.3445	6.3936	0.4816	0.6443	0.962	-4.7785	stable
	hsa_circ_0049241	0.3441	12.478	1.4773	0.1817	0.9567	-4.457	stable
	hsa_circ_0007138	0.3438	3.0312	0.8533	0.4208	0.9567	-4.6844	stable
	hsa_circ_0001880	0.3437	7.1944	0.7845	0.4576	0.9567	-4.7049	stable
	hsa_circ_0000310	0.3436	2.1918	1.4788	0.1813	0.9567	-4.4564	stable
	hsa_circ_0055521	0.3436	2.7781	0.8218	0.4374	0.9567	-4.6939	stable
	hsa_circ_0006913	0.3434	3.6237	1.1883	0.2722	0.9567	-4.5695	stable
	hsa_circ_0082319	0.3434	2.4346	0.8479	0.4236	0.9567	-4.686	stable
	hsa_circ_0009723	0.3433	3.616	0.9476	0.3738	0.9567	-4.6544	stable
	hsa_circ_0006515	0.3431	2.4346	0.9324	0.3812	0.9567	-4.6594	stable
	hsa_circ_0084789	0.343	5.3252	1.4687	0.1839	0.9567	-4.4605	stable
	hsa_circ_0003119	0.343	3.5778	1.2073	0.2653	0.9567	-4.5624	stable
	hsa_circ_0069370	0.343	3.3977	1.1263	0.2959	0.9567	-4.5923	stable
	hsa_circ_0001722	0.3429	4.51	0.8568	0.419	0.9567	-4.6833	stable
	hsa_circ_0000998	0.3424	3.3445	0.7483	0.4778	0.9567	-4.7152	stable
	hsa_circ_0006380	0.3423	5.4462	1.6286	0.146	0.9344	-4.3957	stable
	hsa_circ_0001207	0.3422	5.4255	1.7045	0.1306	0.9127	-4.3647	stable
	hsa_circ_0005804	0.3421	3.7629	1.3111	0.2298	0.9567	-4.5227	stable
	hsa_circ_0001844	0.3419	2.1809	1.2834	0.2389	0.9567	-4.5335	stable
	hsa_circ_0001673	0.3419	2.4531	0.9948	0.3519	0.9567	-4.6386	stable
	hsa_circ_0075281	0.3419	4.0421	0.8728	0.4108	0.9567	-4.6784	stable
	hsa_circ_0000538	0.3418	2.1876	1.3691	0.2119	0.9567	-4.5001	stable
	hsa_circ_0080638	0.3417	8.3321	1.3359	0.222	0.9567	-4.5131	stable
	hsa_circ_0074407	0.3417	4.7855	1.093	0.3094	0.9567	-4.6043	stable
	hsa_circ_0055387	0.3416	4.3412	1.2163	0.262	0.9567	-4.559	stable
	hsa_circ_0078336	0.3416	2.3919	0.9654	0.3655	0.9567	-4.6485	stable
	hsa_circ_0012733	0.3416	2.6446	0.7453	0.4796	0.9567	-4.716	stable
	hsa_circ_0059660	0.3415	6.4517	1.5435	0.1652	0.9567	-4.4303	stable
	hsa_circ_0000392	0.3414	4.589	1.4607	0.186	0.9567	-4.4637	stable
	hsa_circ_0042268	0.3413	3.8118	1.0865	0.312	0.9567	-4.6066	stable
	hsa_circ_0058712	0.3413	2.5153	0.9927	0.3528	0.9567	-4.6393	stable
	hsa_circ_0053000	0.3412	4.4885	0.8418	0.4268	0.9567	-4.6879	stable
	hsa_circ_0065532	0.3411	5.978	1.3775	0.2094	0.9567	-4.4968	stable
	hsa_circ_0000770	0.341	3.5423	0.816	0.4405	0.9567	-4.6957	stable
	hsa_circ_0045959	0.3408	3.2726	1.3298	0.2239	0.9567	-4.5155	stable
	hsa_circ_0006370	0.3407	5.3019	1.1016	0.3059	0.9567	-4.6012	stable
	hsa_circ_0004649	0.3405	5.3917	1.2916	0.2362	0.9567	-4.5303	stable
	hsa_circ_0037318	0.34	3.9037	0.7613	0.4705	0.9567	-4.7115	stable
	hsa_circ_0001777	0.3399	5.5536	1.3469	0.2186	0.9567	-4.5088	stable
	hsa_circ_0002223	0.3397	2.5168	1.1521	0.2859	0.9567	-4.5829	stable
	hsa_circ_0049886	0.3394	4.1548	1.1246	0.2966	0.9567	-4.5929	stable
	hsa_circ_0000423	0.3389	5.154	1.6045	0.1512	0.9422	-4.4055	stable
	hsa_circ_0056247	0.3389	2.2136	1.2872	0.2376	0.9567	-4.532	stable
	hsa_circ_0018905	0.3388	4.6553	0.9369	0.379	0.9567	-4.6579	stable
	hsa_circ_0000293	0.3387	4.2804	1.2949	0.2351	0.9567	-4.529	stable
	hsa_circ_0005991	0.3387	2.2816	1.2898	0.2367	0.9567	-4.531	stable
	hsa_circ_0073836	0.3387	3.396	0.6873	0.5133	0.9567	-4.7316	stable
	hsa_circ_0001834	0.3385	9.9902	1.4097	0.2001	0.9567	-4.484	stable
	hsa_circ_0082614	0.3382	2.2692	1.2024	0.267	0.9567	-4.5642	stable
	hsa_circ_0005519	0.3381	3.8019	1.1159	0.3001	0.9567	-4.5961	stable
	hsa_circ_0005758	0.3379	4.2545	1.4913	0.1781	0.9567	-4.4514	stable
	hsa_circ_0000125	0.3377	2.231	1.3373	0.2216	0.9567	-4.5125	stable
	hsa_circ_0016414	0.3374	3.2479	0.9901	0.354	0.9567	-4.6402	stable
	hsa_circ_0032236	0.3373	7.1069	1.4487	0.1893	0.9567	-4.4685	stable
	hsa_circ_0003048	0.3373	4.6808	1.328	0.2245	0.9567	-4.5162	stable
	hsa_circ_0023409	0.3372	5.8987	1.4387	0.192	0.9567	-4.4725	stable
	hsa_circ_0024913	0.3368	2.4237	1.4954	0.177	0.9567	-4.4497	stable
	hsa_circ_0005952	0.3368	2.4525	1.3413	0.2203	0.9567	-4.511	stable
	hsa_circ_0010983	0.3367	4.1812	1.2647	0.2451	0.9567	-4.5406	stable
	hsa_circ_0006419	0.3367	4.1842	0.7353	0.4852	0.9567	-4.7187	stable
	hsa_circ_0018405	0.3366	4.0485	0.8117	0.4428	0.9567	-4.6969	stable
	hsa_circ_0006177	0.3365	4.8835	1.6091	0.1502	0.9402	-4.4037	stable
	hsa_circ_0081710	0.3365	4.0442	1.5089	0.1736	0.9567	-4.4443	stable
	hsa_circ_0004887	0.3364	2.5637	1.2872	0.2376	0.9567	-4.532	stable
	hsa_circ_0042444	0.3363	3.4087	1.3734	0.2106	0.9567	-4.4984	stable
	hsa_circ_0084900	0.3362	8.8799	1.4647	0.185	0.9567	-4.4621	stable
	hsa_circ_0046449	0.3362	2.896	1.0417	0.331	0.9567	-4.6224	stable
	hsa_circ_0055945	0.3362	2.9303	0.7297	0.4885	0.9567	-4.7203	stable
	hsa_circ_0004503	0.336	4.2446	1.3679	0.2123	0.9567	-4.5006	stable
	hsa_circ_0052996	0.3359	4.6646	1.4675	0.1843	0.9567	-4.461	stable
	hsa_circ_0000611	0.3359	2.1622	1.3455	0.219	0.9567	-4.5093	stable
	hsa_circ_0002019	0.3359	2.4536	0.7441	0.4802	0.9567	-4.7163	stable
	hsa_circ_0013609	0.3355	2.5459	1.079	0.3152	0.9567	-4.6093	stable
	hsa_circ_0090160	0.3354	3.6096	0.8861	0.404	0.9567	-4.6742	stable
	hsa_circ_0056390	0.3353	6.302	1.4338	0.1933	0.9567	-4.4744	stable
	hsa_circ_0000624	0.3344	2.586	0.7405	0.4823	0.9567	-4.7173	stable
	hsa_circ_0065673	0.3339	5.1844	1.508	0.1738	0.9567	-4.4447	stable
	hsa_circ_0070612	0.3339	3.3847	1.3723	0.2109	0.9567	-4.4988	stable
	hsa_circ_0073713	0.3337	2.3214	1.3504	0.2175	0.9567	-4.5074	stable
	hsa_circ_0059379	0.3336	2.2795	1.2942	0.2353	0.9567	-4.5293	stable
	hsa_circ_0003937	0.3335	3.6122	1.7177	0.1281	0.9105	-4.3593	stable
	hsa_circ_0066640	0.3335	2.5523	1.2932	0.2356	0.9567	-4.5297	stable
	hsa_circ_0007779	0.3332	4.5785	1.088	0.3114	0.9567	-4.6061	stable
	hsa_circ_0011168	0.3329	2.6759	0.7271	0.49	0.9567	-4.721	stable
	hsa_circ_0004512	0.3327	3.4174	1.6673	0.1379	0.9178	-4.3799	stable
	hsa_circ_0007755	0.3327	4.0469	1.2201	0.2606	0.9567	-4.5576	stable
	hsa_circ_0078724	0.3318	5.766	1.2491	0.2505	0.9567	-4.5466	stable
	hsa_circ_0088292	0.3318	2.7542	0.7744	0.4632	0.9567	-4.7078	stable
	hsa_circ_0075456	0.3317	2.6674	1.0976	0.3075	0.9567	-4.6027	stable
	hsa_circ_0011084	0.3316	4.0828	0.975	0.361	0.9567	-4.6453	stable
	hsa_circ_0002560	0.3315	5.1981	1.0766	0.3162	0.9567	-4.6102	stable
	hsa_circ_0000906	0.3315	2.964	1.001	0.3491	0.9567	-4.6365	stable
	hsa_circ_0030069	0.3313	2.6786	0.8793	0.4074	0.9567	-4.6763	stable
	hsa_circ_0001082	0.3312	9.0231	1.1975	0.2688	0.9567	-4.5661	stable
	hsa_circ_0046265	0.3312	4.5759	1.1179	0.2993	0.9567	-4.5954	stable
	hsa_circ_0007104	0.3312	3.502	0.8433	0.426	0.9567	-4.6874	stable
	hsa_circ_0081881	0.3311	2.1744	1.4763	0.1819	0.9567	-4.4574	stable
	hsa_circ_0005600	0.3309	4.7559	1.4064	0.201	0.9567	-4.4853	stable
	hsa_circ_0057703	0.3305	3.3575	0.8378	0.4289	0.9567	-4.6891	stable
	hsa_circ_0083861	0.3304	5.182	1.5037	0.1749	0.9567	-4.4464	stable
	hsa_circ_0024402	0.3302	4.34	1.07	0.3189	0.9567	-4.6125	stable
	hsa_circ_0019658	0.3302	2.3816	0.9888	0.3546	0.9567	-4.6406	stable
	hsa_circ_0036766	0.3299	4.288	1.4851	0.1797	0.9567	-4.4539	stable
	hsa_circ_0007249	0.3299	3.7456	1.1275	0.2955	0.9567	-4.5919	stable
	hsa_circ_0008012	0.3299	3.7802	0.7971	0.4507	0.9567	-4.7012	stable
	hsa_circ_0008044	0.3291	3.853	0.7625	0.4699	0.9567	-4.7112	stable
	hsa_circ_0055904	0.329	2.272	1.2216	0.2601	0.9567	-4.557	stable
	hsa_circ_0002755	0.329	4.6767	0.9921	0.3531	0.9567	-4.6395	stable
	hsa_circ_0002569	0.3288	3.9354	0.7681	0.4667	0.9567	-4.7096	stable
	hsa_circ_0016519	0.3288	3.1972	0.5086	0.6262	0.9618	-4.7731	stable
	hsa_circ_0002685	0.3287	3.5799	0.8919	0.4011	0.9567	-4.6723	stable
	hsa_circ_0004506	0.3285	3.3906	0.9306	0.382	0.9567	-4.6599	stable
	hsa_circ_0026888	0.3284	5.2353	1.0885	0.3112	0.9567	-4.606	stable
	hsa_circ_0064319	0.3283	2.9447	0.4963	0.6344	0.9618	-4.7756	stable
	hsa_circ_0008382	0.3281	3.4387	1.0579	0.3241	0.9567	-4.6168	stable
	hsa_circ_0074410	0.328	4.4363	1.228	0.2578	0.9567	-4.5546	stable
	hsa_circ_0060540	0.3279	4.6481	1.413	0.1991	0.9567	-4.4827	stable
	hsa_circ_0000299	0.3279	3.8107	0.657	0.5315	0.9567	-4.7394	stable
	hsa_circ_0004018	0.3278	3.9743	1.6148	0.1489	0.9392	-4.4013	stable
	hsa_circ_0064516	0.3275	3.1637	0.6635	0.5275	0.9567	-4.7377	stable
	hsa_circ_0006156	0.3273	7.1879	1.1889	0.272	0.9567	-4.5693	stable
	hsa_circ_0065249	0.3273	2.2715	1.0672	0.3201	0.9567	-4.6135	stable
	hsa_circ_0001532	0.3272	4.1104	0.9411	0.3769	0.9567	-4.6565	stable
	hsa_circ_0045848	0.3268	3.0141	1.2205	0.2605	0.9567	-4.5574	stable
	hsa_circ_0077816	0.3266	3.9543	1.1294	0.2947	0.9567	-4.5912	stable
	hsa_circ_0036347	0.3263	4.6339	1.322	0.2263	0.9567	-4.5185	stable
	hsa_circ_0017594	0.3263	2.456	1.1466	0.288	0.9567	-4.5849	stable
	hsa_circ_0006689	0.3254	3.2209	0.6096	0.5608	0.9569	-4.751	stable
	hsa_circ_0004709	0.3253	5.8021	1.62	0.1478	0.9377	-4.3992	stable
	hsa_circ_0080212	0.3253	2.5147	0.9507	0.3724	0.9567	-4.6533	stable
	hsa_circ_0063862	0.3249	3.7027	0.883	0.4056	0.9567	-4.6751	stable
	hsa_circ_0054493	0.3248	3.4022	1.4996	0.176	0.9567	-4.448	stable
	hsa_circ_0008152	0.3246	2.4225	0.7812	0.4594	0.9567	-4.7058	stable
	hsa_circ_0059342	0.3245	4.4982	1.5101	0.1733	0.9567	-4.4438	stable
	hsa_circ_0055251	0.324	4.9228	1.3823	0.208	0.9567	-4.4949	stable
	hsa_circ_0004416	0.3239	2.1581	1.3168	0.228	0.9567	-4.5205	stable
	hsa_circ_0002649	0.3236	3.9728	1.3708	0.2114	0.9567	-4.4994	stable
	hsa_circ_0005899	0.3236	4.1607	0.4121	0.6921	0.9682	-4.7909	stable
	hsa_circ_0006456	0.3235	2.5595	0.9476	0.3738	0.9567	-4.6543	stable
	hsa_circ_0085646	0.3232	2.292	1.3072	0.2311	0.9567	-4.5243	stable
	hsa_circ_0006942	0.3232	3.1305	0.9139	0.3902	0.9567	-4.6653	stable
	hsa_circ_0045838	0.3231	2.1796	1.199	0.2683	0.9567	-4.5655	stable
	hsa_circ_0001740	0.3229	2.2166	1.2043	0.2663	0.9567	-4.5635	stable
	hsa_circ_0085946	0.3228	7.072	1.6503	0.1414	0.9248	-4.3869	stable
	hsa_circ_0042965	0.3228	4.0233	1.0476	0.3285	0.9567	-4.6204	stable
	hsa_circ_0067926	0.3227	4.8137	1.5809	0.1565	0.9508	-4.4151	stable
	hsa_circ_0084595	0.3227	4.0228	1.2093	0.2645	0.9567	-4.5616	stable
	hsa_circ_0002971	0.3226	3.2152	1.1315	0.2939	0.9567	-4.5904	stable
	hsa_circ_0003040	0.3225	5.95	1.4647	0.185	0.9567	-4.4621	stable
	hsa_circ_0005753	0.3225	2.2466	1.3109	0.2299	0.9567	-4.5228	stable
	hsa_circ_0011159	0.3225	3.4472	1.1391	0.2909	0.9567	-4.5877	stable
	hsa_circ_0005282	0.3225	2.681	0.6261	0.5505	0.9567	-4.747	stable
	hsa_circ_0069981	0.3223	2.226	1.189	0.2719	0.9567	-4.5692	stable
	hsa_circ_0028201	0.3222	2.1993	1.1744	0.2774	0.9567	-4.5747	stable
	hsa_circ_0008776	0.322	2.7793	0.8008	0.4487	0.9567	-4.7001	stable
	hsa_circ_0061721	0.3219	2.2184	1.2734	0.2422	0.9567	-4.5373	stable
	hsa_circ_0014202	0.3216	3.5502	1.0651	0.321	0.9567	-4.6143	stable
	hsa_circ_0046523	0.3216	3.9217	0.4589	0.6598	0.9652	-4.7827	stable
	hsa_circ_0078017	0.3215	3.441	0.5767	0.5816	0.9569	-4.7585	stable
	hsa_circ_0008336	0.3214	5.1414	1.369	0.2119	0.9567	-4.5001	stable
	hsa_circ_0002625	0.3213	5.686	0.7336	0.4862	0.9567	-4.7192	stable
	hsa_circ_0031845	0.3212	2.4725	0.7759	0.4624	0.9567	-4.7074	stable
	hsa_circ_0085362	0.3208	3.5452	0.7542	0.4745	0.9567	-4.7135	stable
	hsa_circ_0004901	0.3206	5.5631	1.6261	0.1465	0.935	-4.3967	stable
	hsa_circ_0044353	0.3206	5.1698	1.3472	0.2185	0.9567	-4.5087	stable
	hsa_circ_0007051	0.3205	2.7159	0.7554	0.4738	0.9567	-4.7132	stable
	hsa_circ_0062634	0.3202	4.6318	1.51	0.1734	0.9567	-4.4439	stable
	hsa_circ_0024853	0.3201	2.7669	1.0125	0.3439	0.9567	-4.6325	stable
	hsa_circ_0078616	0.32	4.0556	0.8846	0.4047	0.9567	-4.6746	stable
	hsa_circ_0008304	0.3199	2.1891	1.208	0.265	0.9567	-4.5621	stable
	hsa_circ_0010024	0.3198	2.4928	0.6615	0.5288	0.9567	-4.7383	stable
	hsa_circ_0000510	0.3196	3.5443	0.2655	0.798	0.9808	-4.8113	stable
	hsa_circ_0000157	0.3191	4.5879	0.9006	0.3967	0.9567	-4.6696	stable
	hsa_circ_0001155	0.319	2.9149	0.75	0.4769	0.9567	-4.7147	stable
	hsa_circ_0049587	0.3189	5.6271	1.3863	0.2068	0.9567	-4.4933	stable
	hsa_circ_0000546	0.3188	2.1735	1.2867	0.2378	0.9567	-4.5322	stable
	hsa_circ_0026568	0.3187	7.5585	1.4292	0.1946	0.9567	-4.4762	stable
	hsa_circ_0072386	0.3187	4.4885	0.5927	0.5714	0.9569	-4.7549	stable
	hsa_circ_0089630	0.3183	4.5927	1.2497	0.2503	0.9567	-4.5464	stable
	hsa_circ_0056480	0.3182	2.7922	0.855	0.4199	0.9567	-4.6839	stable
	hsa_circ_0029762	0.3181	4.2612	1.3673	0.2124	0.9567	-4.5008	stable
	hsa_circ_0066845	0.3178	4.3748	1.2312	0.2567	0.9567	-4.5534	stable
	hsa_circ_0004135	0.3178	6.6138	0.8316	0.4322	0.9567	-4.691	stable
	hsa_circ_0046909	0.3176	5.1825	1.5265	0.1693	0.9567	-4.4372	stable
	hsa_circ_0002562	0.3176	2.3979	0.8723	0.411	0.9567	-4.6785	stable
	hsa_circ_0006532	0.3174	2.2666	1.0678	0.3199	0.9567	-4.6133	stable
	hsa_circ_0032959	0.3173	3.3228	1.0997	0.3067	0.9567	-4.602	stable
	hsa_circ_0049627	0.3172	2.3036	1.2189	0.2611	0.9567	-4.558	stable
	hsa_circ_0000985	0.3172	3.2356	0.7052	0.5027	0.9567	-4.7269	stable
	hsa_circ_0070355	0.3171	2.7386	0.7037	0.5036	0.9567	-4.7273	stable
	hsa_circ_0004065	0.317	2.4306	0.7323	0.487	0.9567	-4.7196	stable
	hsa_circ_0008786	0.3166	3.5569	0.9195	0.3874	0.9567	-4.6635	stable
	hsa_circ_0007532	0.316	3.9769	1.4938	0.1774	0.9567	-4.4504	stable
	hsa_circ_0088467	0.316	2.1961	1.3661	0.2128	0.9567	-4.5013	stable
	hsa_circ_0001083	0.316	2.6848	0.824	0.4362	0.9567	-4.6933	stable
	hsa_circ_0025630	0.3159	2.3444	1.0383	0.3325	0.9567	-4.6236	stable
	hsa_circ_0002024	0.3154	5.1819	0.8431	0.4261	0.9567	-4.6875	stable
	hsa_circ_0079373	0.3153	4.3941	0.9679	0.3643	0.9567	-4.6477	stable
	hsa_circ_0008910	0.3152	4.1694	0.7234	0.4921	0.9567	-4.722	stable
	hsa_circ_0034557	0.315	3.8999	1.2402	0.2536	0.9567	-4.55	stable
	hsa_circ_0041905	0.3149	2.8028	0.9368	0.379	0.9567	-4.6579	stable
	hsa_circ_0064802	0.3148	3.3228	1.2331	0.256	0.9567	-4.5527	stable
	hsa_circ_0014624	0.3148	6.2457	1.1824	0.2744	0.9567	-4.5717	stable
	hsa_circ_0001219	0.3148	2.4075	0.7882	0.4556	0.9567	-4.7038	stable
	hsa_circ_0017099	0.3145	2.1576	1.4022	0.2022	0.9567	-4.487	stable
	hsa_circ_0054130	0.3143	2.7172	0.5762	0.5819	0.9569	-4.7587	stable
	hsa_circ_0064687	0.3142	3.1865	1.2708	0.2431	0.9567	-4.5383	stable
	hsa_circ_0068252	0.3137	2.878	0.8923	0.4009	0.9567	-4.6722	stable
	hsa_circ_0069681	0.3135	5.617	1.519	0.1711	0.9567	-4.4402	stable
	hsa_circ_0011685	0.3135	5.6446	1.4456	0.1901	0.9567	-4.4697	stable
	hsa_circ_0001407	0.3135	4.1996	1.1782	0.2759	0.9567	-4.5732	stable
	hsa_circ_0000356	0.3135	2.1846	1.0629	0.3219	0.9567	-4.615	stable
	hsa_circ_0000545	0.3132	2.2255	1.2938	0.2354	0.9567	-4.5294	stable
	hsa_circ_0032858	0.3131	2.4468	0.9925	0.3529	0.9567	-4.6394	stable
	hsa_circ_0002805	0.313	5.6967	1.5172	0.1716	0.9567	-4.4409	stable
	hsa_circ_0003900	0.3125	3.9707	1.4977	0.1764	0.9567	-4.4488	stable
	hsa_circ_0008632	0.3124	2.2118	1.2413	0.2532	0.9567	-4.5495	stable
	hsa_circ_0001531	0.3119	2.8449	0.8464	0.4244	0.9567	-4.6865	stable
[truncated: 8,174 more rows]
